# Supplementary material for: Unveiling the effect of dietary essential oils supplementation in Sparus aurata gills and its efficiency against the infestation by Sparicotyle chrysophrii
Source: Sci Rep. 2020 Oct 20;10:17764. doi: 10.1038/s41598-020-74625-5 (PMC7576129; doi:10.1038/s41598-020-74625-5)
Supplement: Supplementary file 3 — Supplementary Tables. [file 41598_2020_74625_MOESM3_ESM.xlsx]

## Sheet: Ms Info
Title of the manuscript:	Gill-specific functional response to dietary essential oils: assessing the mechanisms underlying its efficiency against Sparicotyle chrysophrii infestation in Sparus aurata
Author list:	Joana P. Firmino, Eva Vallejos-Vidal, Carmen Sarasquete, Juan B. Ortiz-Delgado, Joan Carles Balasch, Lluis Tort, Alicia Estevez, Felipe E. Reyes-López, Enric Gisbert

## Sheet: Supp. Table 1
Supplementary Table 1 – Summary of the differentially expressed genes (DEGs) obtained from the microarray-based transcriptomic analysis of the gill tissue of juvenile gilthead seabream fed the garlic, carvacrol and thymol essential oils (EOs) supplemented diet. Table lists the DEGs descriptions and the corresponding acronyms, regulation (up or down), Fold Change (FC) and P-value. Gene description…
Gene description	Gene Acronym	Regulation	FC	P-value
		up	1.83526	0.0218771
		up	1.64047	0.0485001
Ribosomal Protein L18a	RPL18A	up	1.56604	0.0201071
		up	1.51163	0.0119176
Small Ubiquitin-Like Modifier 1	SUMO1	up	1.50834	0.0201275
RNA Binding Motif Protein 45	RBM45	up	1.47571	0.0494285
		up	1.47042	0.0113913
		up	1.46927	0.00700665
		up	1.46073	0.0193751
Ornithine Decarboxylase Antizyme 1	OAZ1	up	1.45859	0.0255655
		up	1.45387	0.0443059
		up	1.45191	0.014651
		up	1.44653	0.00526573
		up	1.44533	0.036437
Phosphoribosyl Pyrophosphate Synthetase Associated Protein 1	PRPSAP1	up	1.44141	0.0177322
		up	1.44116	0.0102226
		up	1.43859	0.0282242
		up	1.43472	0.0244873
Negative Elongation Factor Complex Member E	NELFE	up	1.42654	0.0190921
		up	1.42235	0.0111812
Anaphase Promoting Complex Subunit 7	ANAPC7	up	1.41706	0.0225899
		up	1.41539	0.000456419
		up	1.41342	0.0179079
		up	1.41326	0.00695412
		up	1.41056	0.00895047
Delta 4-Desaturase, Sphingolipid 1	DEGS1	up	1.40984	0.0105649
Toll Like Receptor 3	TLR3	up	1.40901	0.0251712
TRNA-Histidine Guanylyltransferase 1 Like	THG1L	up	1.40881	0.00676438
		up	1.40536	0.0203069
SAYSVFN Motif Domain Containing 1	SAYSD1	up	1.39461	0.00331555
		up	1.39121	0.00189478
Transmembrane Protein 218	TMEM218	up	1.38917	0.0160342
		up	1.38834	0.0193344
		up	1.38579	0.000571833
Helical Cytokine Receptor CRFB8	IL20RA	up	1.38394	0.0402536
NOP53 Ribosome Biogenesis Factor	GLTSCR2	up	1.38071	0.00702531
		up	1.37985	0.0157428
MX Dynamin Like GTPase 2	MX2	up	1.37626	0.00370418
Neurofibromin 2	NF2	up	1.37541	0.0168076
		up	1.37396	0.0328839
		up	1.37247	0.00300738
PH Domain Containing Endocytic Trafficking Adaptor 1	FAM109A	up	1.37183	0.0046458
		up	1.37024	0.00778566
Apolipoprotein A1	APOA1	up	1.36936	0.00730117
Prostaglandin Reductase 2	PTGR2	up	1.368	0.0221613
C-C Motif Chemokine Ligand 4	CCL4	up	1.36633	0.00321283
Glucosamine-Phosphate N-Acetyltransferase 1	GNPNAT1	up	1.36534	0.0128854
		up	1.36239	0.0136262
UEV And Lactate/Malate Dehyrogenase Domains	UEVLD	up	1.35961	0.0425521
NFKB Inhibitor Interacting Ras Like 2	NKIRAS2	up	1.35653	0.0216084
		up	1.35379	0.0141942
Oligosaccharyltransferase Complex Non-Catalytic Subunit	OSTC	up	1.35343	0.0106392
Poly(A) Binding Protein Cytoplasmic 1	PABPC1	up	1.35096	0.0242622
Mitochondrial Ribosome Recycling Factor	MRRF	up	1.34989	0.0156615
		up	1.34929	0.0288728
Abraxas 1, BRCA1 A Complex Subunit	FAM175A	up	1.34905	0.0310235
Zinc finger protein 111, isoform CRA_b	ZNF226	up	1.34843	0.00244314
Partner Of NOB1 Homolog	PNO1	up	1.34752	0.00705261
		up	1.34714	0.00690068
		up	1.34619	0.0033125
Actin Like 10	ACTL10	up	1.34599	0.00136848
		up	1.34482	0.0124594
Purine Nucleoside Phosphorylase	PNP	up	1.34453	0.0280576
		up	1.34395	0.0383269
NIPA Like Domain Containing 2	NIPAL2	up	1.34352	0.0195146
Proteasome 26S Subunit, Non-ATPase 4	PSMD4	up	1.34221	0.0369245
		up	1.34205	0.000637885
Impact RWD Domain Protein	IMPACT	up	1.34106	0.0254428
Hepcidin Antimicrobial Peptide 1	HAMP	up	1.33972	0.0040582
Serpin Family B Member 1	SERPINB1	up	1.33953	0.00105382
		up	1.33731	0.0245496
		up	1.3346	0.0297324
Mitochondrial Ribosomal Protein L23	RPL23L	up	1.33449	0.0236148
		up	1.33273	0.0157083
		up	1.33186	0.00259178
Phosphatidylcholine Transfer Protein	PCTP	up	1.33179	0.00840747
		up	1.3313	0.0112951
6-Phosphofructo-2-Kinase/Fructose-2,6-Biphosphatase 4	PFKFB4	up	1.32764	0.0200837
		up	1.32739	0.0250825
		up	1.32511	0.024909
		up	1.32426	0.00552898
RNA Terminal Phosphate Cyclase Like 1	RCL1	up	1.32246	6.04134e-05
		up	1.32179	0.0129728
Zeta Chain Of T Cell Receptor Associated Protein Kinase 70	ZAP70	up	1.32171	0.0197699
		up	1.31748	0.0350556
Glutathione S-Transferase Mu 1	GSTM1	up	1.31615	0.00737301
Zinc Finger CCCH-Type Containing 12A	ZC3H12A	up	1.31555	0.00206392
		up	1.31425	0.0175697
		up	1.31407	6.99637e-06
BUD23, RRNA Methyltransferase And Ribosome Maturation Factor	WBSCR22	up	1.31336	0.024091
Elongator Acetyltransferase Complex Subunit 5	ELP5	up	1.3119	0.0386071
		up	1.31188	0.0331568
		up	1.31162	0.011401
		up	1.31111	0.02918
COX16, Cytochrome C Oxidase Assembly Homolog	COX16	up	1.31051	0.00717988
		up	1.31044	0.00879861
		up	1.3092	0.00306911
		up	1.30902	0.00438473
		up	1.30861	0.00535651
EPS8 Like 1	EPS8L1	up	1.30795	0.0452653
COP9 Signalosome Subunit 7A	COPS7A	up	1.30753	0.0200038
		up	1.30432	0.0127559
Trafficking Protein Particle Complex 6B	TRAPPC6B	up	1.30418	0.0297551
		up	1.30312	0.0335369
		up	1.30254	0.00478061
		up	1.30237	0.0220723
Chromosome 8 Open Reading Frame 37	C8orf37	up	1.30191	0.0032871
Kin17 DNA And RNA Binding Protein	KIN	up	1.30163	0.0193369
		up	1.30104	0.0117546
		up	1.30104	0.000431645
		up	1.30053	0.00473588
		up	1.29885	0.00121489
		up	1.29863	0.00735411
Rac Family Small GTPase 1	RAC1	up	1.29435	0.000853168
Cofilin 2	CFL2	up	1.29345	0.000226177
Stonin 1	STON1	up	1.29228	0.0370557
Tropomodulin 1	TMOD1	up	1.29104	0.0479355
Zinc Finger Protein 593	ZNF593	up	1.28995	0.011802
		up	1.28975	0.0442223
Asparaginyl-TRNA Synthetase	NARS	up	1.28916	0.0196824
G Protein Nucleolar 2	GNL2	up	1.28844	0.0310454
Golgin A7	GOLGA7	up	1.28836	0.0105935
		up	1.28787	0.00106256
CAP-Gly Domain Containing Linker Protein Family Member 4	CLIP4	up	1.28655	0.0453723
Hydroxyacylglutathione Hydrolase	HAGH	up	1.28516	0.00982122
Sterol Carrier Protein 2	SCP2	up	1.28487	0.00614283
		up	1.28483	0.00243764
ATP Binding Cassette Subfamily B Member 8	ABCB8	up	1.28468	0.0151331
Secernin 3	scrn3	up	1.28451	0.0138945
Epoxide Hydrolase 1	EPHX1	up	1.28274	0.0307672
Transmembrane Protein 254	TMEM254	up	1.28195	0.0149982
		up	1.28185	0.0486669
RAP1B, Member Of RAS Oncogene Family	RAP1B	up	1.28094	0.0178227
Thioredoxin, Mitochondrial	TXN2	up	1.28049	0.0187083
Mediator Complex Subunit 22	MED22	up	1.28021	0.000341398
POP4 Homolog, Ribonuclease P/MRP Subunit	POP4	up	1.27949	0.033699
Mediator Complex Subunit 6	MED6	up	1.27927	0.00148987
		up	1.27887	0.0475674
Elongator Acetyltransferase Complex Subunit 6	ELP6	up	1.27786	0.00218927
		up	1.27774	0.0047757
		up	1.27684	0.0143128
		up	1.27625	0.0238339
Saccharopine Dehydrogenase (Putative)	SCCPDH	up	1.27601	0.0452649
		up	1.27481	0.00428001
Sin3A Associated Protein 30	SAP30	up	1.27384	0.00039055
		up	1.27366	0.00296931
		up	1.27364	0.0142322
HD Domain Containing Protein 3	HDDC3	up	1.27344	0.0143275
N-Glycanase 1	NGLY1	up	1.27333	0.0165933
		up	1.27325	0.0184037
		up	1.27239	0.00116076
O-Sialoglycoprotein Endopeptidase-like 1	OSGEPL1	up	1.27198	0.02209
		up	1.27139	0.0312196
Suv3 Like RNA Helicase	SUPV3L1	up	1.27083	0.0328159
Transmembrane Protein 186	TMEM186	up	1.26964	0.000553363
		up	1.26928	0.0106149
Signal Recognition Particle 72	SRP72	up	1.26898	0.0407406
		up	1.26854	0.0327559
		up	1.26717	0.00514828
Programmed Cell Death 10	PDCD10	up	1.26357	0.0321324
ADP Ribosylation Factor Like GTPase 5A	ARL5A	up	1.26324	0.000632458
		up	1.2628	0.0298646
Prostaglandin E synthase	PTGES	up	1.26271	0.0295948
		up	1.26234	0.048164
		up	1.26155	0.00347348
Transforming Acidic Coiled-Coil Containing Protein 3	TACC3	up	1.26142	0.00418381
Claudin 10	CLDN10	up	1.26044	0.00825143
		up	1.26007	0.000519667
Optineurin	OPTN	up	1.25955	0.00219862
		up	1.25887	0.00425405
		up	1.25834	0.00227272
		up	1.25803	0.00409886
Acetyl-CoA Acetyltransferase 1	ACAT1	up	1.25781	0.00261088
Proteasome 26S Subunit, ATPase 3	PSMC3	up	1.25764	0.0494924
		up	1.2575	0.0139846
Stearoyl-CoA Desaturase	scd	up	1.25724	0.00881782
Phosphohistidine Phosphatase 1	PHPT1	up	1.25718	0.0410633
Dual Specificity Phosphatase 7	DUSP7	up	1.25587	0.0279963
Sterol Carrier Protein 2	SCP2	up	1.25543	0.00984332
Carbonyl Reductase 1	CBR1	up	1.25468	0.000730308
Mitogen-Activated Protein Kinase 3	MAPK3	up	1.25433	0.0260419
		up	1.25367	0.046713
		up	1.25326	0.00171487
Tetratricopeptide Repeat Domain 9C	TTC9C	up	1.252	0.0250653
		up	1.25186	0.0424958
Nectin Cell Adhesion Molecule 2	PVRL2	up	1.25151	0.0195693
		up	1.25087	0.0157014
		up	1.25024	0.00291912
Hydroxyacyl-CoA Dehydrogenase Trifunctional Multienzyme Complex Subunit Alpha	HADHA	up	1.25015	0.0461914
Peroxiredoxin 1	PRDX1	up	1.25008	0.0386512
Interleukin 7	IL7	up	1.24973	0.00250296
Ribosomal Protein L9	RPL9	up	1.24952	0.0288309
Protein Phosphatase 1 Regulatory Subunit 13 Like	PPP1R13L	up	1.24816	0.00206739
		up	1.24786	0.0256978
Microspherule Protein 1	MCRS1	up	1.2468	0.0470872
Programmed Cell Death 5	PDCD5	up	1.24582	0.0105185
		up	1.24558	0.0150572
		up	1.24504	0.00444228
		up	1.24492	0.035045
LSM10, U7 Small Nuclear RNA Associated	LSM10	up	1.24366	0.0451618
Desumoylating Isopeptidase 1	DESI1	up	1.24361	0.0418162
Glutathione Peroxidase 1	GPX1	up	1.24303	0.000740635
Synaptotagmin Like 2	SYTL2	up	1.24193	0.0464317
		up	1.24165	0.00147776
		up	1.2411	0.00883362
Mitochondrial Calcium Uptake 2	MICU2	up	1.24082	0.000533865
Galactosidase Beta 1	GLB1	up	1.2406	0.00297597
		up	1.24056	0.0421289
Mitochondrial Transcription Termination Factor 3	MTERF3	up	1.24003	0.017445
		up	1.24003	0.032142
GPN-Loop GTPase 2	GPN2	up	1.23936	0.0137418
		up	1.23921	0.00346424
Glucose-6-Phosphate Dehydrogenase	G6PD	up	1.23863	0.000657731
		up	1.23798	0.031581
Proteasome 26S Subunit, Non-ATPase 9	PSMD9	up	1.23794	0.0140924
		up	1.23781	0.00259465
Transmembrane Protein 159	TMEM159	up	1.23761	0.0376565
BCL2 Like 12	BCL2L12	up	1.23672	0.00304366
Ribosomal Protein L14	RPL14	up	1.23671	0.0313522
GTPase, IMAP Family Member 4	GIMAP4	up	1.23671	0.0229938
Coiled-Coil-Helix-Coiled-Coil-Helix Domain Containing 7	CHCHD7	up	1.23657	0.0186678
		up	1.23637	0.00345869
		up	1.23603	0.0129903
		up	1.23574	0.0443325
Myosin Light Chain Kinase	MYLK	up	1.23572	0.0239957
Microsomal Glutathione S-Transferase 2	MGST2	up	1.23433	0.00017183
SUMO Specific Peptidase 5	SENP5	up	1.23377	0.0371111
		up	1.23348	0.0066967
Hydroxysteroid 17-Beta Dehydrogenase 8	HSD17B8	up	1.23338	0.0226388
		up	1.23337	0.0028607
Transient Receptor Potential Cation Channel Subfamily M Member 4	TRPM4	up	1.23212	0.0179046
		up	1.23146	0.0046558
Dehydrogenase E1 And Transketolase Domain Containing 1	DHTKD1	up	1.23044	0.0258928
Aldoketo Reductase Family 7 Member A5	AKR7A3	up	1.23016	0.0113867
Glutathione S-Transferase Kappa 1	GSTK1	up	1.23007	0.00436368
Ankyrin Repeat And BTB Domain Containing 1	ABTB1	up	1.22989	0.0334693
		up	1.22913	0.0188252
SBDS, Ribosome Maturation Factor	SBDS	up	1.22602	0.0320092
		up	1.22546	0.0187799
Solute Carrier Family 35 Member B4	SLC35B4	up	1.22453	0.0325862
		up	1.22215	0.0143138
		up	1.22204	0.0398265
COMM Domain Containing Protein 3	COMMD3	up	1.2215	0.00617557
Glucosamine-6-Phosphate Deaminase 1	GNPDA1	up	1.22123	0.0195454
		up	1.22065	0.0245856
CutA Divalent Cation Tolerance Homolog	CUTA	up	1.21921	0.0266619
Small Ubiquitin-Like Modifier 3	SUMO3	up	1.21918	0.0383658
C-X9-C Motif Containing 4	CMC4	up	1.21842	0.00949727
Mitochondrial Ribosomal Protein S35	MRPS35	up	1.21831	0.0449548
NME/NM23 Nucleoside Diphosphate Kinase 1	NME1	up	1.2179	0.00772151
Translocase Of Outer Mitochondrial Membrane 5	TOMM5	up	1.2176	0.0349733
AlkB Homolog 5, RNA Demethylase	ALKBH5	up	1.21738	0.0289681
Signal Sequence Receptor Subunit 1	SSR1	up	1.21717	0.00599118
Glutathione S-Transferase Kappa 1	GSTK1	up	1.21711	0.0439734
		up	1.21681	0.0361683
		up	1.21673	0.0164969
NFU1 Iron-Sulfur Cluster Scaffold	NFU1	up	1.2164	0.0236321
		up	1.21603	0.0385707
DnaJ Heat Shock Protein Family (Hsp40) Member B6	DNAJB6	up	1.21568	0.00766047
		up	1.21548	0.0481278
DEAD-Box Helicase 56	DDX56	up	1.21473	0.0170566
		up	1.21473	0.0336329
		up	1.21232	0.0227496
Ubiquitin Specific Peptidase 10	USP10	up	1.21217	0.0204445
		up	1.21215	0.0467991
Rho GTPase Activating Protein 17	ARHGAP17	up	1.21135	0.0227706
Serine Protease 27	PRSS27	up	1.21074	0.0403105
Plastin 3	PLS3	up	1.21073	0.0402102
Cytochrome P450 Family 1 Subfamily B Member 1???	CYP1B1	up	1.21067	0.0234676
Casein Kinase 2 Alpha 1	CSNK2A1	up	1.21026	0.0304955
Profilin 2	PFN2	up	1.20949	0.030589
		up	1.20941	0.00901785
		up	1.20889	0.0417874
GTP Binding Protein 1	GTPBP1	up	1.20796	0.0122978
Transmembrane Protein 167A	TMEM167A	up	1.20762	0.00536112
		up	1.20746	0.0193322
		up	1.207	0.00399963
		up	1.20692	0.00370082
		up	1.20691	0.0485264
Thioredoxin Related Transmembrane Protein 2	TMX2	up	1.2064	0.00895316
Ribosomal Protein L22	RPL22	up	1.20616	0.01093
Polypyrimidine Tract Binding Protein 1	PTBP1	up	1.20611	0.0242324
		up	1.20573	0.0115274
		up	1.2057	0.0212471
SET Domain Containing Lysine Methyltransferase 7	SETD7	up	1.2052	0.0109355
		up	1.2046	0.0420484
Protein Kinase AMP-Activated Catalytic Subunit Alpha 1	PRKAA1	up	1.20403	0.00859107
		up	1.20374	0.0470804
Hydroxy-Delta-5-Steroid Dehydrogenase, 3 Beta- And Steroid Delta-Isomerase 2	HSD3B2	up	1.20324	0.0420863
		up	1.20309	0.0340596
DEAD-Box Helicase 5	DDX5	up	1.20304	0.0295845
		up	1.20256	0.00903619
Required For Meiotic Nuclear Division 5 Homolog B	RMND5B	up	1.20234	0.0183165
		up	1.20221	0.00729443
		up	1.20188	0.00731511
Proteasome Subunit Beta 7	PSMB7	up	1.20159	0.0166232
		up	1.20138	0.0115319
Malate Dehydrogenase 1	MDH1	up	1.20088	0.0157492
Transmembrane P24 Trafficking Protein 9	TMED9	up	1.20075	0.00782211
Ribosomal RNA Processing 12 Homolog	RRP12	up	1.20037	0.0195976
Basic Transcription Factor 3	BTF3	up	1.20019	0.0217381
Nardilysin Convertase	NRD1	up	1.20004	0.0313019
		up	1.19813	0.000843586
2-Oxoglutarate And Iron Dependent Oxygenase Domain Containing 3	OGFOD3	up	1.19801	0.00561684
		up	1.19762	0.010165
		up	1.19759	0.0110159
		up	1.19758	0.0324803
Interleukin 21 Receptor	IL21R	up	1.19752	0.0242734
		up	1.19716	0.0442646
Ribosomal L24 Domain Containing 1	RSL24D1	up	1.19699	0.00220887
		up	1.19662	0.00239615
		up	1.19642	0.00924131
FIC Domain Containing	FICD	up	1.19607	0.0132878
		up	1.19597	0.0499386
		up	1.19572	0.000649125
		up	1.19546	0.0393814
		up	1.19431	5.64456e-05
		up	1.19339	0.0297007
		up	1.19289	0.00119742
CTD Nuclear Envelope Phosphatase 1 Regulatory Subunit 1	CNEP1R1	up	1.19172	0.0463022
LLP Homolog, Long-Term Synaptic Facilitation Factor	LLPH	up	1.19083	0.00777188
Signal Recognition Particle 14	SRP14	up	1.19061	0.0191742
Nudix Hydrolase 8	NUDT8	up	1.19057	0.0206224
		up	1.19027	0.0234051
Cellular Repressor Of E1A Stimulated Genes 2	CREG2	up	1.19025	0.0186116
Surfeit 2	SURF2	up	1.19007	0.00881163
		up	1.18969	0.0324343
		up	1.18968	0.0264957
AarF Domain Containing Kinase 2	ADCK2	up	1.18909	0.00655692
		up	1.18874	0.0377426
RAB11B, Member RAS Oncogene Family	RAB11B	up	1.18827	0.000841807
Inosine Monophosphate Dehydrogenase 2	IMPDH2	up	1.18769	0.000145363
Coenzyme Q10B	COQ10B	up	1.18727	0.0484957
DEF6, Guanine Nucleotide Exchange Factor	DEF6	up	1.18723	0.0359956
		up	1.18708	0.0471833
Eukaryotic Translation Initiation Factor 1A Domain Containing	EIF1AD	up	1.18598	0.00941278
Chromosome X Open Reading Frame 38	CXorf38	up	1.18488	0.0486158
		up	1.18486	0.0404856
		up	1.18371	0.0174475
Alcohol Dehydrogenase 5 (Class III), Chi Polypeptide	ADH5	up	1.18361	0.0271846
Cyclin Dependent Kinase 2 Interacting Protein	CINP	up	1.18335	0.00734983
Vestigial Like Family Member 4	VGLL4	up	1.18271	0.0205221
		up	1.18196	0.0482634
		up	1.18149	0.0206309
		up	1.18148	0.0163676
MYB Proto-Oncogene Like 1	Mybl1	up	1.18145	0.00098158
Trans-L-3-Hydroxyproline Dehydratase	L3HYPDH	up	1.18115	0.0281608
DENN Domain Containing 3	DENND3	up	1.18114	0.0301753
		up	1.18106	0.00797047
		up	1.18087	0.00514276
SET And MYND Domain Containing 2	SMYD2	up	1.18073	0.0142864
Von HippelLindau Disease Tumor Suppressor	VHL	up	1.18055	0.0195756
Fatty Acid Binding Protein 6	FABP6	up	1.18029	0.0122093
Prefoldin subunit 1	PFDN1	up	1.17987	0.0299879
		up	1.17925	0.0233473
Inositol Monophosphatase 1	IMPA1	up	1.17906	0.00222701
Zinc finger protein YGHLC3HC4	MKRN2	up	1.17891	0.0373817
		up	1.17816	0.0176606
		up	1.17801	0.00608897
		up	1.17738	0.00748984
PIH1 Domain Containing 1	PIH1D1	up	1.17726	0.0243357
B Cell CLL/Lymphoma 9 Like	BCL9L	up	1.17648	0.0128157
Ectonucleoside Triphosphate Diphosphohydrolase 8	ENTPD8	up	1.17573	0.0237418
Centrosomal Protein 68	CEP68	up	1.17512	0.0013521
		up	1.17493	0.00592194
		up	1.17475	0.0337598
Protein-L-Isoaspartate (D-Aspartate) O-Methyltransferase	PCMT1	up	1.17432	0.0387454
		up	1.17429	0.000806556
		up	1.17295	0.0156775
Estrogen Receptor Binding Site Associated, Antigen, 9	EBAG9	up	1.17251	0.0297416
		up	1.17249	0.0139003
COMM Domain Containing 2	COMMD2	up	1.17232	0.00784169
Ubiquitin Related Modifier 1	URM1	up	1.1721	0.00954826
		up	1.17192	9.95983e-05
G Protein Subunit Beta 1 Like	GNB1L	up	1.17185	0.0246615
Mitochondrial Assembly Of Ribosomal Large Subunit 1	MALSU1	up	1.17105	0.00707245
		up	1.17061	0.00936829
Secretion Associated Ras Related GTPase 1A	SAR1A	up	1.16983	0.0163521
Activating Transcription Factor 1	ATF1	up	1.16941	0.0240407
Transmembrane Channel Like 6	TMC6	up	1.16926	0.0402027
CWC15 Spliceosome Associated Protein Homolog	CWC15	up	1.1692	0.00547204
		up	1.16877	0.0341683
		up	1.16825	0.0430589
WW Domain Binding Protein 4	WBP4	up	1.16771	0.00224631
Signal Sequence Receptor Subunit 2	SSR2	up	1.16746	0.0112699
		up	1.16745	0.021794
Zinc Finger Protein 572	ZNF572	up	1.16682	0.00124255
Probable Arylformamidase	AFMID	up	1.16675	0.00204325
		up	1.16673	0.000533157
		up	1.16636	0.00296926
Phosphoglycerate Mutase 1	PGAM1	up	1.16547	0.0345511
Peroxiredoxin 3	PRDX3	up	1.16503	0.0133332
N-Acetyltransferase Domain Containing 1	NATD1	up	1.16491	0.0493953
Serine And Arginine Rich Splicing Factor 7	SRSF7	up	1.16466	0.00747435
		up	1.16448	0.0485309
Rho Guanine Nucleotide Exchange Factor 7	ARHGEF7	up	1.16358	0.0383267
		up	1.16307	0.0107055
		up	1.1629	0.0391979
		up	1.16231	0.00652259
		up	1.16201	0.0340803
Chromosome 18 Open Reading Frame 32	C18orf32	up	1.16192	0.00281019
		up	1.16087	0.0213885
Defective In Cullin Neddylation 1 Domain Containing 5	DCUN1D5	up	1.16079	0.00378767
TM2 Domain Containing 1	TM2D1	up	1.16054	0.00950929
Mitochondrial Ribosomal Protein S10	MRPS10	up	1.16051	0.0302023
		up	1.16019	0.0071906
		up	1.15988	0.00407627
Spermatogenesis Associated 5 Like 1	SPATA5L1	up	1.15985	0.00863477
		up	1.15915	0.0257095
RAS Related	RRAS	up	1.15883	0.000511226
Obglike ATPase 1	OLA1	up	1.15873	0.00058652
Actin Beta	ACTB	up	1.15845	0.0225404
		up	1.15837	0.0185735
FMR1 Autosomal Homolog 2	FXR2	up	1.15823	0.0345159
Vimentin	VIM	up	1.15807	0.0302074
Macrophage Expressed 1	MPEG1	up	1.15759	0.00759165
ALG9, Alpha-1,2-Mannosyltransferase	DIBD1	up	1.15615	0.0159767
Homeobox D3	HOXD3	up	1.15598	0.0251661
		up	1.15562	0.0144776
		up	1.15528	0.0308055
		up	1.15505	0.0265998
		up	1.15499	0.0229335
Ribosomal Protein L22	RPL22	up	1.15408	0.0312912
Protein Kinase AMP-Activated Non-Catalytic Subunit Gamma 2	PRKAG2	up	1.15371	0.0390293
DEAD-Box Helicase 10	DDX10	up	1.15291	0.0402667
Acid Phosphatase 6, Lysophosphatidic	ACP6	up	1.15251	0.0430473
		up	1.15227	0.0159594
Ferritin Light Chain	FTL	up	1.15186	0.0265133
		up	1.15179	0.0373451
RNA Guanylyltransferase And 5'-Phosphatase	RNGTT	up	1.15138	0.013158
		up	1.15108	0.0284935
Esterase D	ESD	up	1.15049	0.00132949
		up	1.15038	0.000252648
		up	1.14871	0.0250844
Glyoxylate And Hydroxypyruvate Reductase	GRHPR	up	1.14864	0.0494014
		up	1.14805	0.0022465
DENN Domain Containing 2D	DENND2D	up	1.14605	0.0403772
Snurportin 1	SNUPN	up	1.14563	0.0478089
Actin Related Protein 2/3 Complex Subunit 1B	ARPC1B	up	1.14546	0.0138322
		up	1.14487	0.0149873
Interleukin 6 Receptor	IL6R	up	1.144	0.0147229
Myeloma Overexpressed 2	MYEOV2	up	1.1439	0.0347543
Aminoacylase 1	ACY1	up	1.14386	0.0292639
		up	1.1433	0.0246181
		up	1.14327	0.0081182
		up	1.14291	0.0181429
Ribosomal Protein S11	RPS11	up	1.1428	0.0491244
Inositol-Trisphosphate 3-Kinase C	ITPKC	up	1.14225	0.0282787
		up	1.14224	0.00946016
		up	1.14124	0.00535287
Annexin A2	ANXA2	up	1.1403	0.00538444
SPRY Domain Containing 7	SPRYD7	up	1.14001	0.00203364
		up	1.13956	0.00312976
FUN14 Domain Containing 1	FUNDC1	up	1.1395	0.0176157
		up	1.1385	0.000173023
Anaphase Promoting Complex Subunit 16	ANAPC16	up	1.13795	0.0189561
		up	1.13774	0.0149473
		up	1.13761	0.0348929
		up	1.13752	0.0283475
		up	1.13743	0.00164223
THUMP Domain Containing 1	THUMPD1	up	1.13698	0.039402
		up	1.13633	0.00613687
S100 Calcium Binding Protein A1	S100A1	up	1.13538	0.0341163
		up	1.13468	0.0225692
		up	1.13453	0.0177015
		up	1.13448	0.0375694
		up	1.13421	0.000974812
		up	1.13408	0.001559
SplA/Ryanodine Receptor Domain And SOCS Box Containing 1	SPSB1	up	1.13368	0.0215444
		up	1.13358	0.0344479
Eukaryotic Translation Elongation Factor 2	EEF2	up	1.13354	0.023906
Prosaposin	PSAP	up	1.13341	0.0394084
Fatty Acid 2-Hydroxylase	FA2H	up	1.13277	0.0369648
Alpha-N-Acetylgalactosaminidase	NAGA	up	1.13264	0.0190439
Aldehyde Dehydrogenase 6 Family Member A1	ALDH6A1	up	1.13217	0.023552
		up	1.13118	0.00640464
Mitochondrial Ribosomal Protein L1	MRPL1	up	1.13052	0.000190232
Coatomer Subunit Zeta-1	COPZ1	up	1.13024	0.018825
COX15, Cytochrome C Oxidase Assembly Homolog	COX15	up	1.1299	0.0135983
		up	1.12908	0.0318508
Component Of Oligomeric Golgi Complex 2	COG2	up	1.12902	0.0256627
		up	1.12797	0.0479653
Cornichon Family AMPA Receptor Auxiliary Protein 4	cnih4	up	1.12769	0.0323816
Transmembrane Protein 184B	TMEM184B	up	1.12717	0.0377798
		up	1.12659	0.0230912
		up	1.12635	0.0244398
Fatty Acid Binding Protein 3	FABP3	up	1.12628	0.0455456
		up	1.12615	0.0433662
		up	1.126	0.0197236
		up	1.12571	0.0278871
Gamma-Glutamyl Hydrolase	GGH	up	1.12565	0.0375488
		up	1.12447	0.0336098
		up	1.12291	0.0231935
Isochorismatase Domain Containing 2	ISOC2	up	1.12167	0.00229974
Transmembrane P24 Trafficking Protein 10	TMED10	up	1.12061	0.044587
RAB2A, Member RAS Oncogene Family	RAB2A	up	1.11899	0.0139666
Fibrillarin	FBL	up	1.11876	0.0378187
		up	1.11781	0.0368281
		up	1.11711	0.019056
Isocitrate Dehydrogenase 3 (NAD(+)) Beta	IDH3B	up	1.11662	0.0353487
Zinc Finger Protein 574	ZNF574	up	1.11662	0.0211285
Transmembrane Protein 230	TMEM230	up	1.11601	0.013145
		up	1.11406	0.0437916
		up	1.11323	0.0116963
		up	1.11218	0.0329692
NADH:Ubiquinone Oxidoreductase Subunit A1	NDUFA1	up	1.1114	0.00916664
Glutathione Peroxidase 7	GPX7	up	1.11102	0.01989
Phosphatidylinositol Specific Phospholipase C X Domain Containing 1	PLCXD1	up	1.11006	0.0307081
PTTG1 Interacting Protein	PTTG1IP	up	1.1089	0.00208579
Inner Mitochondrial Membrane Peptidase Subunit 1	IMMP1L	up	1.10821	0.0293313
Mitochondrial Ribosomal Protein L33	MRPL33	up	1.10783	0.0328488
Methyltransferase Like 5	METTL5	up	1.10775	0.00177345
		up	1.10731	0.017844
DnaJ Heat Shock Protein Family Member C25	DNAJC25	up	1.10606	0.0185195
Ferritin,Mmiddle Subunit	FTH1	up	1.10486	0.0299253
		up	1.10463	0.0122664
RNA Exonuclease 2	REXO2	up	1.10333	0.00683826
		up	1.10302	0.0388338
		up	1.10296	0.0498155
VPS37A, ESCRT-I Subunit	VPS37A	up	1.10275	0.0100407
Aldehyde Dehydrogenase 1 Family Member A1	ALDH1A1	up	1.10208	0.0176985
Septin 2	SEPT2	up	1.10124	0.0491279
Aldehyde Dehydrogenase 18 Family Member A1	ALDH18A1	up	1.10094	0.0264273
Transketolase	TKT	up	1.10002	0.0471213
Mitochondrial TRNA Translation Optimization 1	MTO1	up	1.09981	0.037648
		up	1.09827	0.0399815
Sequestosome 1	SQSTM1	up	1.09705	0.0325586
Lysophospholipase I	LYPLA1	up	1.09658	0.000414305
Huntingtin Interacting Protein K	HYPK	up	1.0957	0.0225109
Ubiquitin Conjugating Enzyme E2 D1	UBE2D1	up	1.09528	0.0472379
		up	1.09478	0.00511418
		up	1.08954	0.00689436
CD63 Molecule	CD63	up	1.08805	0.0212875
RNA Polymerase II Subunit F	POLR2F	up	1.08668	0.0425986
Calcium And Integrin Binding 1	CIB1	up	1.08382	0.0119477
		up	1.08232	0.0451161
		up	1.08227	0.00570627
3-Hydroxymethyl-3-Methylglutaryl-CoA Lyase	HMGCL	up	1.07986	0.0243885
Vesicle Transport Through Interaction With T-SNAREs 1B	VTI1B	up	1.07968	0.0385896
Exosome Component 8	EXOSC8	up	1.07947	0.00983874
Calponin 2	CNN2	up	1.07897	0.028296
		up	1.07797	0.0464433
Zinc Finger Protein 214	ZNF214	up	1.07739	0.0306612
Receptor Accessory Protein 5	REEP5	up	1.0764	0.0235114
		up	1.07611	0.0439121
Elongation Factor Like GTPase 1	EFTUD1	up	1.07345	0.0109298
ATP Synthase Membrane Subunit C Locus 1	ATP5G1	up	1.0721	0.00505995
F-Box And Leucine Rich Repeat Protein 6	FBXL6	up	1.07154	0.0348618
Tubulin Alpha 8	TUBA8	up	1.06902	0.0267879
TatD DNase Domain Containing 3	TATDN3	up	1.0688	0.025082
		up	1.06648	0.0133689
		up	1.06163	0.00993209
		up	1.05404	0.0209219
Ubiquitin Conjugating Enzyme E2 D1	UBE2D1	up	1.05392	0.0363004
Latexin	LXN	up	1.05096	0.0265056
		up	1.0506	0.0384
RNA Binding Motif Protein 39	RBM39	down	-1.04108	0.0400829
Ureidoimidazoline (2-Oxo-4-Hydroxy-4-Carboxy-5-) Decarboxylase	URAD	down	-1.04997	0.0478107
Tyrosine 3-Monooxygenase/Tryptophan 5-Monooxygenase Activation Protein Epsilon	YWHAE	down	-1.05156	0.0228091
WD Repeat Domain 20	WDR20	down	-1.0527	0.0236479
		down	-1.05675	0.0221521
		down	-1.05931	0.00637243
DDB1 And CUL4 Associated Factor 11	DCAF11	down	-1.06147	0.0315511
		down	-1.06324	0.00897182
		down	-1.06402	0.04656
VPS28, ESCRT-I Subunit	VPS28	down	-1.06851	0.0010684
Choline Phosphotransferase 1	CHPT1	down	-1.06925	0.00602989
		down	-1.0704	0.0474663
		down	-1.0729	0.0265434
Nuclear Transcription Factor Y Subunit Gamma	NFYC	down	-1.07337	0.0159522
Tax1 Binding Protein 1	TAX1BP1	down	-1.07588	0.0145974
Cell Division Cycle 5 Like	CDC5L	down	-1.07662	0.0370662
Cathepsin B	CTSB	down	-1.07766	0.0205884
		down	-1.08027	0.045764
		down	-1.08292	0.0444685
Capping Actin Protein Of Muscle Z-Line Subunit Beta	CAPZB	down	-1.08293	0.00955973
		down	-1.08346	0.0288781
		down	-1.08619	0.00670746
		down	-1.08646	0.0190505
		down	-1.08881	0.00731331
		down	-1.09016	0.00654134
		down	-1.09223	0.000530979
Serine And Arginine Rich Splicing Factor 12	SRSF12	down	-1.09348	0.0364934
		down	-1.09443	0.00173721
		down	-1.09593	0.0413345
		down	-1.09664	0.0116427
SS18, NBAF Chromatin Remodeling Complex Subunit	SS18	down	-1.09852	0.0307382
SEC13 Homolog, Nuclear Pore And COPII Coat Complex Component	SEC13	down	-1.09931	0.0311874
		down	-1.10024	0.0423841
Cullin 2	CUL2	down	-1.10045	0.0431543
Musculoskeletal, Embryonic Nuclear Protein 1	MUSTN1	down	-1.10123	0.0313035
Ubiquitin Specific Peptidase 19	USP19	down	-1.10253	0.00373363
Coatomer Protein Complex Subunit Beta 1	COPB1	down	-1.10324	0.00487775
N-Acetyltransferase 1	NAT1	down	-1.10329	0.0450525
		down	-1.1037	0.00493213
		down	-1.10422	0.0202897
		down	-1.10537	0.0355274
		down	-1.10691	0.037546
SAFB Like Transcription Modulator	SLTM	down	-1.1072	0.00401737
Solute Carrier Family 25 Member 12	SLC25A12	down	-1.10751	0.00579898
		down	-1.10823	0.012093
Ferritin Heavy Chain 1	FTH1	down	-1.10854	0.0264879
		down	-1.10931	0.0252485
		down	-1.11025	0.0111805
		down	-1.11073	0.00743949
		down	-1.11162	0.00672871
Armadillo-Like Helical Domain Containing 3	C10orf76	down	-1.11163	0.0340994
Dehydrogenase/Reductase 1	DHRS1	down	-1.11169	0.0495108
Exportin 1	XPO1	down	-1.11177	0.019064
SPRY Domain Containing 7	SPRYD7	down	-1.11215	0.0364011
		down	-1.11231	0.00696297
		down	-1.11235	0.00306241
		down	-1.11447	0.00390692
		down	-1.11593	0.0159258
		down	-1.11776	0.01576
		down	-1.11873	0.0121095
		down	-1.11879	0.0108385
Exocyst Complex Component 2	EXOC2	down	-1.11921	0.0102354
		down	-1.1193	0.0150715
		down	-1.11952	0.00862617
Moesin	MSN	down	-1.12055	0.00358521
		down	-1.12071	0.0111681
Cyclase Associated Actin Cytoskeleton Regulatory Protein 1	CAP1	down	-1.12076	0.0245619
		down	-1.12099	0.0126099
		down	-1.12221	0.0308609
VPS11, CORVET/HOPS Core Subunit	VPS11	down	-1.12328	0.0253763
		down	-1.12344	0.000167748
		down	-1.12377	0.01214
Erythrocyte Membrane Protein Band 4.1 Like 3	EPB41L3	down	-1.1252	0.0167934
		down	-1.12679	0.00850844
		down	-1.12764	0.0268683
		down	-1.12847	0.00101957
Forkhead Box C1	FOXC1	down	-1.12959	0.0199737
		down	-1.12992	0.0178471
Leucine Rich Repeat Containing 45	LRRC45	down	-1.12994	0.0458283
		down	-1.13006	0.0260134
Aldehyde Dehydrogenase 1 Family Member A2	ALDH1A2	down	-1.13227	0.0218116
		down	-1.13314	0.009634
		down	-1.1339	0.0264969
		down	-1.13496	0.0134657
Stromal Antigen 2	STAG2	down	-1.1354	0.0439555
		down	-1.13558	0.000949957
		down	-1.13585	0.0304284
Uromodulin	UMOD	down	-1.13622	0.0287906
		down	-1.13738	0.0153901
		down	-1.1375	0.00351822
		down	-1.13806	0.028666
Fibulin 5	FBLN5	down	-1.13807	0.00427028
CCR4-NOT Transcription Complex Subunit 9	RQCD1	down	-1.13977	0.0319811
		down	-1.1404	0.0197705
		down	-1.14087	0.0439962
RTF1 Homolog, Paf1/RNA Polymerase II Complex Component	RTF1	down	-1.14121	0.0061492
		down	-1.14274	0.027649
		down	-1.14481	0.0359744
DNA Topoisomerase 1	TOP1	down	-1.1455	0.0195149
		down	-1.14646	0.000467699
		down	-1.14678	0.0200149
		down	-1.14833	0.0173899
		down	-1.14891	0.00751192
CAMP Responsive Element Binding Protein 3 Like 3	CREB3L3	down	-1.14923	0.0175391
		down	-1.14953	0.0340859
		down	-1.15076	0.0027472
		down	-1.1508	0.00171582
		down	-1.15244	0.0142185
		down	-1.1533	0.00577219
G Protein Subunit Alpha 15	GNA15	down	-1.15334	0.037551
		down	-1.15385	0.0447764
		down	-1.15451	0.0465013
		down	-1.15793	0.0260392
		down	-1.16123	0.0192122
		down	-1.16166	0.037043
		down	-1.16255	0.0305423
		down	-1.1647	0.043093
SplA/Ryanodine Receptor Domain And SOCS Box Containing 3	SPSB3	down	-1.16607	0.0191645
DAB2, Clathrin Adaptor Protein	DAB2	down	-1.16693	0.000659685
		down	-1.16703	0.0363462
		down	-1.16736	0.0489287
Ubiquitin Conjugating Enzyme E2 B	UBE2B	down	-1.16789	0.0411325
		down	-1.16875	0.00227563
		down	-1.16949	0.0148152
CD40 Molecule	CD40	down	-1.1695	0.0258034
		down	-1.16954	0.0323943
		down	-1.16969	0.0229631
		down	-1.16975	0.0137255
		down	-1.16984	0.0278482
		down	-1.17047	0.00119456
Exocyst Complex Component 7	EXOC7	down	-1.17138	0.0103083
		down	-1.17186	0.0416056
Interleukin Enhancer-Binding Factor 3	ILF3	down	-1.17246	0.0439866
		down	-1.17397	0.0105185
		down	-1.17491	0.046246
		down	-1.17679	0.0244516
		down	-1.1798	0.0225217
Translocated Promoter Region, Nuclear Basket Protein	TPR	down	-1.18	0.0334113
		down	-1.18295	0.00459206
		down	-1.18318	0.0187569
MAF BZIP Transcription Factor B	MAFB	down	-1.18384	0.0437247
		down	-1.18452	0.00561446
		down	-1.18551	0.0267086
		down	-1.18581	0.0121047
		down	-1.18587	0.0373662
Carboxylesterase 1	CES1	down	-1.18636	0.00335256
HMG-Box Transcription Factor 1	HBP1	down	-1.18651	0.0481822
		down	-1.18677	0.00269036
		down	-1.18767	0.00803787
		down	-1.18847	0.0498505
		down	-1.18854	0.0046616
		down	-1.19151	0.0206767
		down	-1.19349	0.0221155
		down	-1.19354	0.0305446
		down	-1.19355	0.0391065
		down	-1.19372	0.00181258
Eukaryotic Translation Elongation Factor 1 Alpha 1	EEF1A1	down	-1.19377	0.0436513
Ubiquitin Protein Ligase E3 Component N-Recognin 5	UBR5	down	-1.1944	0.00852177
		down	-1.19592	0.0329106
		down	-1.19603	0.00751524
ATRX, Chromatin Remodeler	ATRX	down	-1.20052	0.0407047
		down	-1.20114	0.0255738
		down	-1.2013	0.044505
		down	-1.20146	0.0186842
Abnormal Spindle Microtubule Assembly	ASPM	down	-1.20426	0.0183463
		down	-1.2054	0.0215646
		down	-1.20567	0.00528644
		down	-1.20758	0.00141665
		down	-1.20836	0.0477937
		down	-1.20997	0.00435204
		down	-1.21015	0.0157442
		down	-1.21293	0.0118692
		down	-1.21368	0.0440688
		down	-1.21512	0.0428852
Periostin	POSTN	down	-1.21821	0.0457206
		down	-1.21839	0.0321436
		down	-1.22025	0.0335367
		down	-1.22623	0.00391155
		down	-1.2302	0.0185285
		down	-1.2313	0.0493562
		down	-1.23187	0.0293762
		down	-1.23449	0.0138631
		down	-1.23714	0.0206469
		down	-1.23722	0.0301415
		down	-1.2407	0.0271271
		down	-1.2466	0.0330536
		down	-1.25496	0.0483538
		down	-1.25598	0.0185997
UBX Domain Protein 7	UBXN7	down	-1.26094	0.0172064
		down	-1.26373	0.0391739
		down	-1.26501	0.0313957
		down	-1.27255	0.0161424
		down	-1.28637	0.0441039
		down	-1.29116	0.0274916
Transforming Acidic Coiled-Coil Containing Protein 3	TACC3	down	-1.30844	0.0248633
		down	-1.31447	0.0488911
Collagen Type I Alpha 1 Chain	COL1A1	down	-1.31641	0.0289519
		down	-1.3205	0.020898
IQ Motif Containing GTPase Activating Protein 3	IQGAP3	down	-1.32608	0.0210709
		down	-1.32689	0.0365113
Actinin Alpha 1	ACTN1	down	-1.33155	0.0407967
Insulin Like Growth Factor 2	IGF2	down	-1.34923	0.0435575
		down	-1.39083	0.025377

## Sheet: Supp. Table 2
Supplementary Table 2 – Summary of the Gene Ontology (GO) annotations obtained from the microarray-based functional enrichment analysis of the gill tissue of juvenile gilthead seabream fed the garlic, carvacrol and thymol essential oils (EOs) supplemented diet. Table lists the GOs definitions and the corresponding differentially expressed genes (DEGs) count, false discovery rate, and acronyms.
#term ID	term description	observed gene count	background gene count	false discovery rate	acronyms detail
GO:0008152	metabolic process	239	9569	1.77e-06	ABTB1	ACAT1	ACP6	ACTB	ACY1	ADCK2	ADH5	AFMID	AKR7A3	ALDH18A1	ALDH1A1	ALDH1A2	ALDH6A1	ALKBH5	ANAPC16	ANAPC7	ANXA2	APOA1	ATF1	ATP5G1	ATRX	BCL9L	BTF3	CBR1	CDC5L	CES1	CHPT1	CIB1	CINP	CNEP1R1	COL1A1	COMMD2	COMMD3	COPS7A	COQ10B	COX15	CREB3L3	CSNK2A1	CTSB	CUL2	CWC15	CYP1B1	DCAF11	DCUN1D5	DDX10
GO:0044237	cellular metabolic process	223	8797	2.74e-06	ABTB1	ACAT1	ACP6	ACTB	ACY1	ADCK2	ADH5	AFMID	AKR7A3	ALDH18A1	ALDH1A1	ALDH1A2	ALDH6A1	ALKBH5	ANAPC16	ANAPC7	APOA1	ATF1	ATP5G1	ATRX	BCL9L	BTF3	CBR1	CDC5L	CES1	CHPT1	CIB1	CINP	COMMD2	COMMD3	COPS7A	COQ10B	COX15	CREB3L3	CSNK2A1	CTSB	CUL2	CWC15	CYP1B1	DCAF11	DCUN1D5	DDX10	DDX5	DDX56	DEGS1
GO:0071704	organic substance metabolic process	225	9135	2.6e-05	ABTB1	ACAT1	ACP6	ACTB	ACY1	ADCK2	ADH5	AFMID	AKR7A3	ALDH18A1	ALDH1A1	ALDH1A2	ALDH6A1	ALKBH5	ANAPC16	ANAPC7	ANXA2	APOA1	ATF1	ATP5G1	ATRX	BCL9L	BTF3	CBR1	CDC5L	CES1	CHPT1	CIB1	CINP	CNEP1R1	COMMD2	COMMD3	COPS7A	COQ10B	COX15	CREB3L3	CSNK2A1	CTSB	CUL2	CWC15	CYP1B1	DCAF11	DCUN1D5	DDX10	DDX5
GO:0044248	cellular catabolic process	64	1646	3.38e-05	ABTB1	ACAT1	ADH5	AFMID	ALDH6A1	ANAPC16	ANAPC7	APOA1	CTSB	CUL2	CYP1B1	DDX5	DENND3	DHTKD1	ENTPD8	EPHX1	ESD	EXOSC8	FABP3	FABP6	FUNDC1	GLB1	GPX1	GSTM1	HADHA	HAGH	HMGCL	MGST2	MTERF3	NAGA	NGLY1	OPTN	PABPC1	PGAM1	PNP	PRDX1	PRDX3	PRKAA1	PRKAG2	PSMB7	PSMC3	PSMD4	PSMD9	RMND5B	RPL14
GO:0055114	oxidation-reduction process	44	923	3.38e-05	ACAT1	ADH5	AKR7A3	ALDH18A1	ALDH1A1	ALDH1A2	ALDH6A1	ALKBH5	APOA1	CBR1	COQ10B	COX15	CYP1B1	DEGS1	DHRS1	DHTKD1	FA2H	FTH1	G6PD	GPX1	GPX7	GRHPR	GSTK1	HADHA	HSD17B8	HSD3B2	IDH3B	IMPDH2	MDH1	MGST2	NDUFA1	OGFOD3	PGAM1	PRDX1	PRDX3	PRKAA1	PRKAG2	PTGR2	SCCPDH	SCD	SCP2	SLC25A12	TXN2	UEVLD
GO:0006887	exocytosis	39	774	3.7e-05	ACTN1	ANXA2	APOA1	CAP1	CD63	CNN2	COMMD3	COPB1	CTSB	DEGS1	EEF1A1	EEF2	EXOC2	EXOC7	FTH1	FTL	GGH	GLB1	GOLGA7	IGF2	IMPDH2	OLA1	PGAM1	PNP	PSAP	PSMB7	PSMC3	RAB11B	RAC1	RAP1B	SCCPDH	SCRN3	SERPINB1	SRP14	SYTL2	TMC6	TMED10	VPS11	VTI1B
GO:0009056	catabolic process	69	1859	3.7e-05	ABTB1	ACAT1	ADH5	AFMID	ALDH1A1	ALDH6A1	ANAPC16	ANAPC7	ANXA2	APOA1	CTSB	CUL2	CYP1B1	DDX5	DENND3	DHTKD1	ENTPD8	EPHX1	ESD	EXOSC8	FABP3	FABP6	FUNDC1	GLB1	GNPDA1	GPX1	GSTM1	HADHA	HAGH	HMGCL	IMPA1	LYPLA1	MGST2	MTERF3	NAGA	NGLY1	OPTN	PABPC1	PGAM1	PNP	PRDX1	PRDX3	PRKAA1	PRKAG2	PSMB7
GO:0016192	vesicle-mediated transport	62	1699	0.00026	ACTB	ACTN1	ANXA2	APOA1	ARPC1B	CAP1	CAPZB	CD63	CES1	CNIH4	CNN2	COG2	COMMD3	COPB1	COPZ1	CTSB	DAB2	DEGS1	DENND3	EEF1A1	EEF2	EXOC2	EXOC7	FAM109A	FTH1	FTL	GGH	GLB1	GOLGA7	IGF2	IMPDH2	MAPK3	NME1	OLA1	OPTN	PGAM1	PNP	PSAP	PSMB7	PSMC3	RAB11B	RAB2A	RAC1	RAP1B	SAR1A
GO:0044238	primary metabolic process	213	8808	0.00026	ABTB1	ACAT1	ACP6	ACTB	ACY1	ADCK2	ADH5	AFMID	ALDH18A1	ALDH1A1	ALDH1A2	ALDH6A1	ALKBH5	ANAPC16	ANAPC7	ANXA2	APOA1	ATF1	ATP5G1	ATRX	BCL9L	BTF3	CBR1	CDC5L	CES1	CHPT1	CIB1	CINP	CNEP1R1	COMMD2	COMMD3	COPS7A	COX15	CREB3L3	CSNK2A1	CTSB	CUL2	CWC15	CYP1B1	DCAF11	DCUN1D5	DDX10	DDX5	DDX56	DEGS1
GO:0045055	regulated exocytosis	34	691	0.00028	ACTN1	ANXA2	APOA1	CAP1	CD63	CNN2	COMMD3	COPB1	CTSB	DEGS1	EEF1A1	EEF2	FTH1	FTL	GGH	GLB1	GOLGA7	IGF2	IMPDH2	OLA1	PGAM1	PNP	PSAP	PSMB7	PSMC3	RAB11B	RAC1	RAP1B	SCCPDH	SERPINB1	SRP14	TMC6	TMED10	VTI1B
GO:1901575	organic substance catabolic process	59	1609	0.00034	ABTB1	ACAT1	ADH5	AFMID	ALDH1A1	ALDH6A1	ANAPC16	ANAPC7	ANXA2	APOA1	CTSB	CUL2	CYP1B1	DDX5	DENND3	DHTKD1	ENTPD8	ESD	EXOSC8	FABP3	FABP6	GLB1	GNPDA1	GPX1	HADHA	HAGH	HMGCL	IMPA1	LYPLA1	MGST2	NAGA	NGLY1	PABPC1	PGAM1	PNP	PSMB7	PSMC3	PSMD4	PSMD9	RMND5B	RPL14	RPL18A	RPL22	RPL9	RPS11
GO:0006081	cellular aldehyde metabolic process	10	64	0.00037	ADH5	AKR7A3	ALDH1A1	ALDH1A2	CYP1B1	ESD	G6PD	GRHPR	HAGH	TKT
GO:0044281	small molecule metabolic process	63	1779	0.00037	ACAT1	ACY1	ADH5	AFMID	ALDH18A1	ALDH1A1	ALDH1A2	ALDH6A1	APOA1	ATP5G1	CBR1	CES1	COQ10B	COX15	CYP1B1	DEGS1	DHTKD1	EFTUD1	ENTPD8	EPHX1	ESD	FA2H	FABP3	G6PD	GGH	GLB1	GNPNAT1	GPX1	GRHPR	GTPBP1	HADHA	HAGH	HMGCL	HSD17B8	IDH3B	IGF2	IMPA1	IMPDH2	ITPKC	LYPLA1	MAPK3	MDH1	MGST2	NARS	NDUFA1
GO:0002446	neutrophil mediated immunity	27	498	0.00055	ANXA2	CAP1	CD63	CNN2	COMMD3	COPB1	CTSB	DEGS1	EEF1A1	EEF2	FTH1	FTL	GGH	GLB1	GOLGA7	IL6R	IMPDH2	PGAM1	PNP	PSAP	PSMB7	PSMC3	RAC1	RAP1B	SERPINB1	SRP14	TMC6
GO:0042254	ribosome biogenesis	19	270	0.00056	DDX56	EFTUD1	EXOSC8	FBL	GLTSCR2	GNL2	MALSU1	MRPL1	MTERF3	PIH1D1	POP4	RCL1	RPL14	RSL24D1	SBDS	THUMPD1	WBSCR22	XPO1	ZNF593
GO:0044283	small molecule biosynthetic process	29	569	0.00063	ACAT1	ALDH18A1	ALDH1A2	APOA1	CBR1	CES1	COQ10B	DEGS1	DHTKD1	FA2H	G6PD	GPX1	HMGCL	HSD17B8	IMPA1	IMPDH2	ITPKC	MDH1	MGST2	NME1	PGAM1	PNP	PRKAA1	PRKAG2	PTGES	SCD	SCP2	SLC25A12	TKT
GO:0032940	secretion by cell	40	959	0.00085	ACTN1	ANXA2	APOA1	CAP1	CD63	CNN2	COMMD3	COPB1	CTSB	DEGS1	EEF1A1	EEF2	EXOC2	EXOC7	FTH1	FTL	GGH	GLB1	GOLGA7	IGF2	IMPDH2	OLA1	PGAM1	PNP	PSAP	PSMB7	PSMC3	RAB11B	RAC1	RAP1B	SCCPDH	SCRN3	SERPINB1	SRP14	SYTL2	TMC6	TMED10	TMEM167A	VPS11	VTI1B
GO:0043312	neutrophil degranulation	26	485	0.00085	ANXA2	CAP1	CD63	CNN2	COMMD3	COPB1	CTSB	DEGS1	EEF1A1	EEF2	FTH1	FTL	GGH	GLB1	GOLGA7	IMPDH2	PGAM1	PNP	PSAP	PSMB7	PSMC3	RAC1	RAP1B	SERPINB1	SRP14	TMC6
GO:0006518	peptide metabolic process	26	497	0.001	ABTB1	EEF1A1	EEF2	EFTUD1	EIF1AD	G6PD	GPX1	GSTK1	GSTM1	HAGH	IMMP1L	MGST2	MRPL1	MRPL33	MRPS10	MRPS35	MRRF	NARS	PABPC1	RPL14	RPL18A	RPL22	RPL23L	RPL9	RPS11	RSL24D1
GO:0006807	nitrogen compound metabolic process	199	8349	0.001	ABTB1	ACAT1	ACTB	ACY1	ADCK2	ADH5	AFMID	ALDH18A1	ALDH6A1	ALKBH5	ANAPC16	ANAPC7	ANXA2	APOA1	ATF1	ATP5G1	ATRX	BCL9L	BTF3	CDC5L	CHPT1	CIB1	CINP	COMMD2	COMMD3	COPS7A	COX15	CREB3L3	CSNK2A1	CTSB	CUL2	CWC15	CYP1B1	DCAF11	DCUN1D5	DDX10	DDX5	DDX56	DEGS1	DENND3	DESI1	DHTKD1	DIBD1	DUSP7	EEF1A1
GO:0009636	response to toxic substance	25	468	0.001	ACTB	ADH5	CCL4	CES1	COL1A1	CYP1B1	EEF2	EPHX1	ESD	G6PD	GGH	GPX1	GPX7	GSTK1	GSTM1	HAMP	IMPACT	MAPK3	MGST2	PDCD10	PRDX1	PRDX3	PRKAA1	SETD7	ZC3H12A
GO:0015031	protein transport	51	1391	0.001	ALKBH5	BTF3	CD63	CNIH4	COG2	COL1A1	COPB1	COPZ1	DAB2	EXOC2	EXOC7	GLTSCR2	GOLGA7	GSTK1	HMGCL	IMMP1L	MX2	OPTN	PNP	PTTG1IP	RAB11B	RAB2A	RPL14	RPL18A	RPL22	RPL9	RPS11	SAR1A	SCP2	SEC13	SNUPN	SRP14	SRP72	SRSF7	SSR1	SSR2	SYTL2	TMED10	TMED9	TMEM167A	TOMM5	TPR	UBE2D1	UEVLD	VPS11
GO:0034641	cellular nitrogen compound metabolic process	135	5126	0.001	ABTB1	ACAT1	AFMID	ALDH6A1	ALKBH5	ATF1	ATP5G1	ATRX	BCL9L	BTF3	CDC5L	CIB1	CINP	COMMD2	COMMD3	COPS7A	COX15	CREB3L3	CSNK2A1	CWC15	CYP1B1	DDX10	DDX5	DDX56	DEGS1	DHTKD1	EEF1A1	EEF2	EFTUD1	EIF1AD	ELP5	ELP6	ENTPD8	EXOSC8	FAM175A	FBL	FOXC1	G6PD	GGH	GLTSCR2	GNPNAT1	GPX1	GRHPR	GSTK1	GSTM1
GO:0042886	amide transport	52	1440	0.001	ALKBH5	BTF3	CD63	CNIH4	COG2	COL1A1	COPB1	COPZ1	DAB2	EXOC2	EXOC7	GLTSCR2	GOLGA7	GSTK1	HMGCL	IMMP1L	MX2	OPTN	PNP	PSAP	PTTG1IP	RAB11B	RAB2A	RPL14	RPL18A	RPL22	RPL9	RPS11	SAR1A	SCP2	SEC13	SNUPN	SRP14	SRP72	SRSF7	SSR1	SSR2	SYTL2	TMED10	TMED9	TMEM167A	TOMM5	TPR	UBE2D1	UEVLD
GO:0043603	cellular amide metabolic process	33	732	0.001	ABTB1	ACAT1	DEGS1	EEF1A1	EEF2	EFTUD1	EIF1AD	G6PD	GGH	GPX1	GSTK1	GSTM1	HAGH	HMGCL	IMMP1L	MGST2	MRPL1	MRPL33	MRPS10	MRPS35	MRRF	NAGA	NARS	PABPC1	RPL14	RPL18A	RPL22	RPL23L	RPL9	RPS11	RSL24D1	SCD	URAD
GO:0046903	secretion	42	1070	0.0012	ACTN1	ANXA2	APOA1	CAP1	CD63	CNN2	COMMD3	COPB1	CTSB	DEGS1	EEF1A1	EEF2	EXOC2	EXOC7	FBLN5	FTH1	FTL	GGH	GLB1	GOLGA7	IGF2	IMPDH2	NME1	OLA1	PGAM1	PNP	PSAP	PSMB7	PSMC3	RAB11B	RAC1	RAP1B	SCCPDH	SCRN3	SERPINB1	SRP14	SYTL2	TMC6	TMED10	TMEM167A	VPS11	VTI1B
GO:0097237	cellular response to toxic substance	15	195	0.0012	ACTB	ADH5	CYP1B1	ESD	GPX1	GPX7	GSTK1	GSTM1	IMPACT	MGST2	PDCD10	PRDX1	PRDX3	PRKAA1	ZC3H12A
GO:0032386	regulation of intracellular transport	20	335	0.0013	ANXA2	CIB1	DAB2	MAPK3	MSN	MX2	OAZ1	PDCD10	PDCD5	PFN2	PRKAA1	RAB11B	RAP1B	SCP2	TPR	UBR5	VPS11	XPO1	YWHAE	ZC3H12A
GO:0032388	positive regulation of intracellular transport	14	174	0.0013	ANXA2	CIB1	DAB2	MSN	OAZ1	PDCD10	PDCD5	PRKAA1	SCP2	TPR	UBR5	VPS11	YWHAE	ZC3H12A
GO:0045184	establishment of protein localization	52	1467	0.0013	ALKBH5	BTF3	CD63	CNIH4	COG2	COL1A1	COPB1	COPZ1	DAB2	EXOC2	EXOC7	GLTSCR2	GOLGA7	GSTK1	HMGCL	IMMP1L	MX2	OPTN	PIH1D1	PNP	PTTG1IP	RAB11B	RAB2A	RPL14	RPL18A	RPL22	RPL9	RPS11	SAR1A	SCP2	SEC13	SNUPN	SRP14	SRP72	SRSF7	SSR1	SSR2	SYTL2	TMED10	TMED9	TMEM167A	TOMM5	TPR	UBE2D1	UEVLD
GO:0009987	cellular process	309	14652	0.0015	ABTB1	ACAT1	ACP6	ACTB	ACTN1	ACY1	ADCK2	ADH5	AFMID	AKR7A3	ALDH18A1	ALDH1A1	ALDH1A2	ALDH6A1	ALKBH5	ANAPC16	ANAPC7	ANXA2	APOA1	ARHGAP17	ARHGEF7	ARPC1B	ASPM	ATF1	ATP5G1	ATRX	BCL2L12	BCL9L	BTF3	C8orf37	CAP1	CAPZB	CBR1	CCL4	CD40	CD63	CDC5L	CEP68	CES1	CFL2	CHPT1	CIB1	CINP	CNEP1R1	CNN2
GO:0043604	amide biosynthetic process	25	495	0.0015	ABTB1	ACAT1	DEGS1	EEF1A1	EEF2	EFTUD1	EIF1AD	HAGH	MGST2	MRPL1	MRPL33	MRPS10	MRPS35	MRRF	NARS	PABPC1	RPL14	RPL18A	RPL22	RPL23L	RPL9	RPS11	RSL24D1	SCD	URAD
GO:0006082	organic acid metabolic process	38	959	0.0021	ACAT1	ACY1	AFMID	ALDH18A1	ALDH1A2	ALDH6A1	CBR1	CES1	CYP1B1	DEGS1	DHTKD1	FA2H	FABP3	GGH	GLB1	GPX1	GRHPR	HADHA	HAGH	HMGCL	HSD17B8	IDH3B	LYPLA1	MAPK3	MDH1	MGST2	NARS	PGAM1	PNP	PRKAA1	PRKAG2	PTGES	PTGR2	SCD	SCP2	TXN2	UEVLD	URAD
GO:0002274	myeloid leukocyte activation	27	574	0.0022	ANXA2	CAP1	CD63	CNN2	COMMD3	COPB1	CTSB	DEGS1	EEF1A1	EEF2	FTH1	FTL	GGH	GLB1	GOLGA7	IMPDH2	PGAM1	PNP	PSAP	PSMB7	PSMC3	RAC1	RAP1B	SERPINB1	SRP14	TLR3	TMC6
GO:0006631	fatty acid metabolic process	18	294	0.0022	ACAT1	CBR1	CES1	CYP1B1	DEGS1	FA2H	FABP3	GPX1	HADHA	HSD17B8	LYPLA1	MAPK3	PRKAA1	PRKAG2	PTGES	PTGR2	SCD	SCP2
GO:0019752	carboxylic acid metabolic process	35	854	0.0022	ACAT1	ACY1	AFMID	ALDH18A1	ALDH1A2	ALDH6A1	CBR1	CES1	CYP1B1	DEGS1	DHTKD1	FA2H	FABP3	GGH	GPX1	GRHPR	HADHA	HAGH	HMGCL	HSD17B8	IDH3B	LYPLA1	MAPK3	MDH1	MGST2	NARS	PGAM1	PRKAA1	PRKAG2	PTGES	PTGR2	SCD	SCP2	TXN2	UEVLD
GO:0046907	intracellular transport	49	1390	0.0022	ALKBH5	CAPZB	CD63	CES1	CNIH4	COG2	COPB1	COPZ1	DENND3	FAM109A	GLTSCR2	GOLGA7	GSTK1	HMGCL	IMMP1L	PTTG1IP	RAB11B	RAB2A	RPL14	RPL18A	RPL22	RPL9	RPS11	SAR1A	SCP2	SEC13	SNUPN	SQSTM1	SRP14	SRP72	SRSF7	SSR1	SSR2	SYTL2	TMED10	TMED9	TMEM167A	TMEM230	TOMM5	TPR	TRAPPC6B	UBE2D1	VPS11	VPS28	VPS37A
GO:0006396	RNA processing	34	825	0.0023	ALKBH5	CDC5L	CWC15	DDX5	DDX56	ELP5	ELP6	EXOSC8	FBL	KIN	LSM10	MRPL1	MTERF3	MTO1	OSGEPL1	PABPC1	PIH1D1	POLR2F	POP4	PTBP1	RBM39	RCL1	RNGTT	RPL14	SBDS	SNUPN	SRSF12	SRSF7	SUPV3L1	THG1L	THUMPD1	URM1	WBP4	WBSCR22
GO:0008104	protein localization	63	1966	0.0023	ALKBH5	ANXA2	ARL5A	ATRX	BTF3	CD63	CEP68	CNEP1R1	CNIH4	COG2	COL1A1	COPB1	COPZ1	CUTA	DAB2	EPB41L3	EXOC2	EXOC7	FBLN5	GLTSCR2	GOLGA7	GSTK1	HMGCL	IMMP1L	MX2	MYEOV2	OPTN	PIH1D1	PNP	PTTG1IP	RAB11B	RAB2A	RPL14	RPL18A	RPL22	RPL9	RPS11	SAR1A	SCP2	SEC13	SNUPN	SQSTM1	SRP14	SRP72	SRSF7
GO:0033036	macromolecule localization	70	2268	0.0023	ALKBH5	ANXA2	APOA1	ARL5A	ATRX	BTF3	CD63	CEP68	CES1	CNEP1R1	CNIH4	COG2	COL1A1	COPB1	COPZ1	CUTA	DAB2	EPB41L3	EXOC2	EXOC7	FABP3	FABP6	FBL	FBLN5	GLTSCR2	GOLGA7	GSTK1	HMGCL	IMMP1L	MX2	MYEOV2	OPTN	PCTP	PIH1D1	PNP	PSAP	PTTG1IP	RAB11B	RAB2A	RPL14	RPL18A	RPL22	RPL9	RPS11	SAR1A
GO:0043043	peptide biosynthetic process	21	386	0.0023	ABTB1	EEF1A1	EEF2	EFTUD1	EIF1AD	HAGH	MGST2	MRPL1	MRPL33	MRPS10	MRPS35	MRRF	NARS	PABPC1	RPL14	RPL18A	RPL22	RPL23L	RPL9	RPS11	RSL24D1
GO:0051641	cellular localization	68	2180	0.0023	ALKBH5	ANXA2	ARL5A	ASPM	ATRX	CAPZB	CD63	CEP68	CES1	CNEP1R1	CNIH4	COG2	COL1A1	COPB1	COPZ1	DENND3	EPB41L3	EXOC2	FAM109A	FBLN5	FTH1	FTL	GLTSCR2	GOLGA7	GSTK1	HMGCL	IMMP1L	OPTN	PDCD10	PIH1D1	PTTG1IP	PVRL2	RAB11B	RAB2A	RAC1	RPL14	RPL18A	RPL22	RPL9	RPS11	SAR1A	SCP2	SEC13	SNUPN	SQSTM1
GO:0006886	intracellular protein transport	34	836	0.0027	ALKBH5	COPB1	COPZ1	GLTSCR2	GOLGA7	GSTK1	HMGCL	IMMP1L	PTTG1IP	RPL14	RPL18A	RPL22	RPL9	RPS11	SAR1A	SCP2	SEC13	SNUPN	SRP14	SRP72	SRSF7	SSR1	SSR2	SYTL2	TMED10	TOMM5	TPR	UBE2D1	VPS11	VPS28	VTI1B	XPO1	YWHAE	ZNF593
GO:1901564	organonitrogen compound metabolic process	135	5281	0.0027	ABTB1	ACAT1	ACTB	ACY1	ADCK2	ADH5	AFMID	ALDH18A1	ALDH6A1	ANAPC16	ANAPC7	ANXA2	APOA1	ATP5G1	CHPT1	COPS7A	COX15	CSNK2A1	CTSB	CUL2	DCAF11	DCUN1D5	DEGS1	DENND3	DESI1	DHTKD1	DIBD1	DUSP7	EEF1A1	EEF2	EFTUD1	EIF1AD	ESD	FA2H	FAM175A	FBL	FBXL6	FICD	FOXC1	G6PD	GGH	GLB1	GOLGA7	GPX1	GSTK1
GO:0009896	positive regulation of catabolic process	21	399	0.0032	APOA1	CSNK2A1	DAB2	GLTSCR2	GTPBP1	HAMP	MAPK3	MSN	NRD1	OAZ1	OPTN	PABPC1	PFKFB4	PRKAA1	PSMC3	PTTG1IP	SUMO1	SUPV3L1	VPS11	VPS28	ZC3H12A
GO:0002443	leukocyte mediated immunity	28	632	0.0033	ANXA2	CAP1	CD63	CNN2	COMMD3	COPB1	CTSB	DEGS1	EEF1A1	EEF2	FTH1	FTL	GGH	GLB1	GOLGA7	IL6R	IMPDH2	PGAM1	PNP	PRDX1	PSAP	PSMB7	PSMC3	RAC1	RAP1B	SERPINB1	SRP14	TMC6
GO:0002252	immune effector process	36	927	0.0037	ACTB	ANXA2	ARPC1B	CAP1	CD40	CD63	CNN2	COMMD3	COPB1	CTSB	DEGS1	EEF1A1	EEF2	FTH1	FTL	GGH	GLB1	GOLGA7	IL6R	ILF3	IMPDH2	MAPK3	MX2	PGAM1	PNP	PRDX1	PSAP	PSMB7	PSMC3	RAC1	RAP1B	SERPINB1	SRP14	TLR3	TMC6	ZC3H12A
GO:0031329	regulation of cellular catabolic process	31	743	0.0037	ANXA2	APOA1	CSNK2A1	DAB2	EEF1A1	EXOC7	EXOSC8	GLTSCR2	GPX1	GTPBP1	HAMP	MAPK3	MSN	NRD1	OPTN	PABPC1	PFKFB4	PGAM1	PRKAA1	PRKAG2	PSAP	PSMC3	PTTG1IP	SUMO1	SUPV3L1	USP10	USP19	VIM	VPS11	XPO1	ZC3H12A
GO:0045321	leukocyte activation	35	894	0.004	ANXA2	CAP1	CD40	CD63	CNN2	COMMD3	COPB1	CTSB	DEGS1	EEF1A1	EEF2	FTH1	FTL	GGH	GLB1	GOLGA7	IL21R	IL7	IMPDH2	MAFB	MSN	PGAM1	PNP	PRDX1	PSAP	PSMB7	PSMC3	RAC1	RAP1B	RPL22	SERPINB1	SRP14	TLR3	TMC6	ZAP70
GO:0022613	ribonucleoprotein complex biogenesis	21	409	0.0041	DDX56	EFTUD1	EXOSC8	FBL	GLTSCR2	GNL2	MALSU1	MRPL1	MTERF3	PIH1D1	POP4	RCL1	RPL14	RSL24D1	SBDS	SNUPN	SRSF12	THUMPD1	WBSCR22	XPO1	ZNF593
GO:0006605	protein targeting	18	318	0.0043	GOLGA7	GSTK1	HMGCL	IMMP1L	RPL14	RPL18A	RPL22	RPL9	RPS11	SCP2	SRP14	SRP72	SSR1	SSR2	TOMM5	UBE2D1	VTI1B	YWHAE
GO:0032787	monocarboxylic acid metabolic process	23	477	0.0043	ACAT1	ALDH1A2	CBR1	CES1	CYP1B1	DEGS1	DHTKD1	FA2H	FABP3	GPX1	GRHPR	HADHA	HAGH	HSD17B8	LYPLA1	MAPK3	PGAM1	PRKAA1	PRKAG2	PTGES	PTGR2	SCD	SCP2
GO:0042493	response to drug	35	900	0.0043	ACTB	APOA1	ATRX	CD40	COL1A1	CYP1B1	EEF2	FABP3	G6PD	GGH	GNA15	GPX1	HADHA	HAMP	IMPACT	MAPK3	NME1	PDCD10	PNP	PRDX3	PRKAA1	RAP1B	RPL18A	SETD7	SLC25A12	SRP14	SRP72	SS18	TLR3	TOP1	TRPM4	TXN2	UBE2B	XPO1	ZC3H12A
GO:0033365	protein localization to organelle	28	649	0.0044	ARL5A	ATRX	CEP68	CNEP1R1	COL1A1	GLTSCR2	GSTK1	HMGCL	IMMP1L	OPTN	PIH1D1	PTTG1IP	RPL14	RPL18A	RPL22	RPL9	RPS11	SCP2	SNUPN	SRP14	SRP72	SUMO1	TOMM5	TPR	UBE2D1	VPS28	VTI1B	XPO1
GO:0034613	cellular protein localization	47	1367	0.0044	ALKBH5	ANXA2	ARL5A	ATRX	CD63	CEP68	CNEP1R1	COL1A1	COPB1	COPZ1	EPB41L3	FBLN5	GLTSCR2	GOLGA7	GSTK1	HMGCL	IMMP1L	OPTN	PIH1D1	PTTG1IP	RAB11B	RPL14	RPL18A	RPL22	RPL9	RPS11	SAR1A	SCP2	SEC13	SNUPN	SRP14	SRP72	SRSF7	SSR1	SSR2	SUMO1	SYTL2	TMED10	TOMM5	TPR	UBE2D1	VPS11	VPS28	VTI1B	XPO1
GO:0043436	oxoacid metabolic process	36	943	0.0046	ACAT1	ACY1	AFMID	ALDH18A1	ALDH1A2	ALDH6A1	CBR1	CES1	CYP1B1	DEGS1	DHTKD1	FA2H	FABP3	GGH	GLB1	GPX1	GRHPR	HADHA	HAGH	HMGCL	HSD17B8	IDH3B	LYPLA1	MAPK3	MDH1	MGST2	NARS	PGAM1	PRKAA1	PRKAG2	PTGES	PTGR2	SCD	SCP2	TXN2	UEVLD
GO:0001775	cell activation	38	1024	0.0049	ANXA2	CAP1	CD40	CD63	CNN2	COL1A1	COMMD3	COPB1	CTSB	DEGS1	EEF1A1	EEF2	FTH1	FTL	GGH	GLB1	GNA15	GOLGA7	IL21R	IL7	IMPDH2	MAFB	MAPK3	MSN	PGAM1	PNP	PRDX1	PSAP	PSMB7	PSMC3	RAC1	RAP1B	RPL22	SERPINB1	SRP14	TLR3	TMC6	ZAP70
GO:0009894	regulation of catabolic process	33	840	0.0053	ANXA2	APOA1	CSNK2A1	DAB2	EEF1A1	EXOC7	EXOSC8	GLTSCR2	GPX1	GTPBP1	HAMP	MAPK3	MSN	NRD1	OAZ1	OPTN	PABPC1	PFKFB4	PGAM1	PRKAA1	PRKAG2	PSAP	PSMC3	PTTG1IP	SUMO1	SUPV3L1	USP10	USP19	VIM	VPS11	VPS28	XPO1	ZC3H12A
GO:1990748	cellular detoxification	9	90	0.0058	ADH5	ESD	GPX1	GPX7	GSTK1	GSTM1	MGST2	PRDX1	PRDX3
GO:0006412	translation	19	362	0.0059	ABTB1	EEF1A1	EEF2	EFTUD1	EIF1AD	MRPL1	MRPL33	MRPS10	MRPS35	MRRF	NARS	PABPC1	RPL14	RPL18A	RPL22	RPL23L	RPL9	RPS11	RSL24D1
GO:0071705	nitrogen compound transport	54	1690	0.0069	ALKBH5	BTF3	CD63	CNIH4	COG2	COL1A1	COPB1	COPZ1	DAB2	EXOC2	EXOC7	GLTSCR2	GOLGA7	GSTK1	HMGCL	IMMP1L	MX2	OPTN	PNP	PSAP	PTTG1IP	RAB11B	RAB2A	RPL14	RPL18A	RPL22	RPL9	RPS11	SAR1A	SCP2	SEC13	SLC25A12	SLC35B4	SNUPN	SRP14	SRP72	SRSF7	SSR1	SSR2	SYTL2	TMED10	TMED9	TMEM167A	TOMM5	TPR
GO:0009451	RNA modification	11	141	0.0076	ALKBH5	ELP5	ELP6	FBL	MRPL1	MTO1	OSGEPL1	THG1L	THUMPD1	URM1	WBSCR22
GO:0051649	establishment of localization in cell	52	1616	0.0077	ALKBH5	CAPZB	CD63	CES1	CNIH4	COG2	COPB1	COPZ1	DENND3	FAM109A	GLTSCR2	GOLGA7	GSTK1	HMGCL	IMMP1L	PDCD10	PTTG1IP	PVRL2	RAB11B	RAB2A	RPL14	RPL18A	RPL22	RPL9	RPS11	SAR1A	SCP2	SEC13	SNUPN	SQSTM1	SRP14	SRP72	SRSF7	SSR1	SSR2	SYTL2	TMED10	TMED9	TMEM167A	TMEM230	TOMM5	TPR	TRAPPC6B	UBE2B	UBE2D1
GO:0031331	positive regulation of cellular catabolic process	18	343	0.0085	APOA1	DAB2	GLTSCR2	GTPBP1	HAMP	MAPK3	MSN	NRD1	OPTN	PABPC1	PFKFB4	PRKAA1	PSMC3	PTTG1IP	SUMO1	SUPV3L1	VPS11	ZC3H12A
GO:1901360	organic cyclic compound metabolic process	125	4963	0.0087	ACAT1	AFMID	ALDH18A1	ALDH6A1	ALKBH5	APOA1	ATF1	ATP5G1	ATRX	BCL9L	BTF3	CDC5L	CES1	CIB1	CINP	COMMD2	COMMD3	COPS7A	COX15	CREB3L3	CSNK2A1	CWC15	CYP1B1	DDX10	DDX5	DDX56	DHTKD1	EEF1A1	EFTUD1	ELP5	ELP6	ENTPD8	EPHX1	EXOSC8	FAM175A	FBL	FOXC1	G6PD	GGH	GLTSCR2	GNPNAT1	GPX1	GSTM1	GTPBP1	HBP1
GO:0006613	cotranslational protein targeting to membrane	9	97	0.0088	RPL14	RPL18A	RPL22	RPL9	RPS11	SRP14	SRP72	SSR1	SSR2
GO:0006888	endoplasmic reticulum to Golgi vesicle-mediated transport	12	175	0.0107	CAPZB	CNIH4	COG2	COPB1	COPZ1	RAB2A	SAR1A	SEC13	TMED10	TMED9	TRAPPC6B	VTI1B
GO:1901566	organonitrogen compound biosynthetic process	45	1370	0.0132	ABTB1	ACAT1	ALDH18A1	APOA1	ATP5G1	CHPT1	COX15	DEGS1	DHTKD1	DIBD1	EEF1A1	EEF2	EFTUD1	EIF1AD	ESD	FA2H	GOLGA7	GSTK1	GSTM1	HAGH	IMPDH2	MGST2	MRPL1	MRPL33	MRPS10	MRPS35	MRRF	NARS	NME1	OAZ1	OSTC	PABPC1	PCTP	PGAM1	PNP	PRKAG2	RPL14	RPL18A	RPL22	RPL23L	RPL9	RPS11	RSL24D1	SCD	URAD
GO:0070887	cellular response to chemical stimulus	75	2672	0.0141	ACTB	ACY1	ADH5	AKR7A3	ALDH1A2	ANXA2	ATRX	CCL4	CD40	CDC5L	CES1	CIB1	CNN2	COL1A1	CREB3L3	CTSB	CUL2	CYP1B1	DDX5	EEF1A1	EEF2	EPHX1	ESD	FOXC1	G6PD	GLTSCR2	GNA15	GNPNAT1	GPX1	GPX7	GSTK1	GSTM1	HAMP	IGF2	IL20RA	IL21R	IL6R	IL7	IMPACT	IMPDH2	IQGAP3	MAPK3	MGST2	MSN	MX2
GO:0072594	establishment of protein localization to organelle	19	396	0.0148	GSTK1	HMGCL	IMMP1L	PIH1D1	PTTG1IP	RPL14	RPL18A	RPL22	RPL9	RPS11	SCP2	SNUPN	SRP14	SRP72	TOMM5	TPR	UBE2D1	VPS28	VTI1B
GO:0002098	tRNA wobble uridine modification	4	14	0.0151	ELP5	ELP6	MTO1	URM1
GO:0006612	protein targeting to membrane	10	132	0.016	GOLGA7	RPL14	RPL18A	RPL22	RPL9	RPS11	SRP14	SRP72	SSR1	SSR2
GO:0006725	cellular aromatic compound metabolic process	119	4754	0.016	ACAT1	AFMID	ALDH6A1	ALKBH5	ATF1	ATP5G1	ATRX	BCL9L	BTF3	CDC5L	CIB1	CINP	COMMD2	COMMD3	COPS7A	COX15	CREB3L3	CSNK2A1	CWC15	CYP1B1	DDX10	DDX5	DDX56	DHTKD1	EEF1A1	EFTUD1	ELP5	ELP6	ENTPD8	EPHX1	EXOSC8	FAM175A	FBL	FOXC1	G6PD	GGH	GLTSCR2	GNPNAT1	GPX1	GSTM1	GTPBP1	HBP1	HMGCL	HOXD3	IGF2
GO:0071840	cellular component organization or biogenesis	131	5342	0.016	ACAT1	ACTB	ACTN1	ANXA2	APOA1	ARHGEF7	ARPC1B	ASPM	ATF1	ATP5G1	ATRX	BCL9L	C8orf37	CAP1	CAPZB	CD40	CEP68	CFL2	CIB1	CNEP1R1	CNN2	COG2	COL1A1	COPS7A	COX15	COX16	CYP1B1	DAB2	DDX56	DNAJB6	EFTUD1	EPB41L3	EXOC2	EXOSC8	FA2H	FAM109A	FAM175A	FBL	FBLN5	FOXC1	FUNDC1	GLTSCR2	GNL2	GRHPR	GSTK1
GO:0009058	biosynthetic process	118	4714	0.0166	ABTB1	ACAT1	ACP6	ALDH18A1	ALDH1A2	APOA1	ATF1	ATP5G1	ATRX	BCL9L	BTF3	CBR1	CDC5L	CES1	CHPT1	CINP	COL1A1	COMMD2	COMMD3	COQ10B	COX15	CREB3L3	CSNK2A1	CYP1B1	DDX5	DEGS1	DHTKD1	DIBD1	EEF1A1	EEF2	EFTUD1	EIF1AD	ELP5	ELP6	ENTPD8	ESD	FA2H	FOXC1	G6PD	GNPNAT1	GOLGA7	GPX1	GSTK1	GSTM1	HAGH
GO:0046483	heterocycle metabolic process	118	4716	0.0167	ACAT1	AFMID	ALDH18A1	ALDH6A1	ALKBH5	ATF1	ATP5G1	ATRX	BCL9L	BTF3	CDC5L	CIB1	CINP	COMMD2	COMMD3	COPS7A	COX15	CREB3L3	CSNK2A1	CWC15	DDX10	DDX5	DDX56	DHTKD1	EEF1A1	EFTUD1	ELP5	ELP6	ENTPD8	EPHX1	EXOSC8	FAM175A	FBL	FOXC1	G6PD	GGH	GLTSCR2	GNPNAT1	GPX1	GTPBP1	HBP1	HMGCL	HOXD3	IGF2	ILF3
GO:0034470	ncRNA processing	17	340	0.0181	DDX56	ELP5	ELP6	EXOSC8	FBL	MRPL1	MTO1	OSGEPL1	PIH1D1	POP4	RCL1	RPL14	SBDS	THG1L	THUMPD1	URM1	WBSCR22
GO:0046700	heterocycle catabolic process	20	440	0.0183	ACAT1	AFMID	ALDH6A1	DDX5	DHTKD1	ENTPD8	EXOSC8	GPX1	PABPC1	PGAM1	PNP	RPL14	RPL18A	RPL22	RPL9	RPS11	RQCD1	SUPV3L1	URAD	ZC3H12A
GO:0044270	cellular nitrogen compound catabolic process	20	441	0.0186	ACAT1	AFMID	ALDH6A1	DDX5	DHTKD1	ENTPD8	EXOSC8	GPX1	PABPC1	PGAM1	PNP	RPL14	RPL18A	RPL22	RPL9	RPS11	RQCD1	SUPV3L1	URAD	ZC3H12A
GO:0044265	cellular macromolecule catabolic process	31	842	0.0188	ABTB1	ANAPC16	ANAPC7	CTSB	CUL2	DDX5	DENND3	EXOSC8	NGLY1	PABPC1	PSMB7	PSMC3	PSMD4	PSMD9	RMND5B	RPL14	RPL18A	RPL22	RPL9	RPS11	RQCD1	SQSTM1	SUPV3L1	UBE2B	UBE2D1	UBR5	USP10	USP19	VPS28	VPS37A	ZC3H12A
GO:0060341	regulation of cellular localization	29	766	0.0188	ACTB	ANXA2	CIB1	DAB2	LYPLA1	MAPK3	MCRS1	MSN	MX2	NF2	OAZ1	PDCD10	PDCD5	PFN2	PHPT1	PRKAA1	RAB11B	RAP1B	SCP2	SQSTM1	TPR	TRPM4	UBR5	VPS11	VPS28	VTI1B	XPO1	YWHAE	ZC3H12A
GO:0006139	nucleobase-containing compound metabolic process	114	4551	0.02	ACAT1	ALDH6A1	ALKBH5	ATF1	ATP5G1	ATRX	BCL9L	BTF3	CDC5L	CIB1	CINP	COMMD2	COMMD3	COPS7A	COX15	CREB3L3	CSNK2A1	CWC15	DDX10	DDX5	DDX56	DHTKD1	EEF1A1	EFTUD1	ELP5	ELP6	ENTPD8	EXOSC8	FAM175A	FBL	FOXC1	G6PD	GLTSCR2	GNPNAT1	GPX1	GTPBP1	HBP1	HMGCL	HOXD3	IGF2	ILF3	IMPDH2	KIN	LSM10	MAFB
GO:0033559	unsaturated fatty acid metabolic process	8	90	0.0212	CBR1	CYP1B1	DEGS1	MAPK3	PTGES	PTGR2	SCD	SCP2
GO:1901576	organic substance biosynthetic process	116	4656	0.0212	ABTB1	ACAT1	ACP6	ALDH18A1	ALDH1A2	APOA1	ATF1	ATP5G1	ATRX	BCL9L	BTF3	CBR1	CDC5L	CES1	CHPT1	CINP	COMMD2	COMMD3	COQ10B	COX15	CREB3L3	CSNK2A1	DDX5	DEGS1	DHTKD1	DIBD1	EEF1A1	EEF2	EFTUD1	EIF1AD	ELP5	ELP6	ENTPD8	ESD	FA2H	FOXC1	G6PD	GNPNAT1	GOLGA7	GPX1	GSTK1	GSTM1	HAGH	HBP1	HMGCL
GO:0009057	macromolecule catabolic process	34	970	0.022	ABTB1	ANAPC16	ANAPC7	ANXA2	CTSB	CUL2	DDX5	DENND3	EXOSC8	GLB1	LYPLA1	NGLY1	PABPC1	PSMB7	PSMC3	PSMD4	PSMD9	RMND5B	RPL14	RPL18A	RPL22	RPL9	RPS11	RQCD1	SQSTM1	SUPV3L1	UBE2B	UBE2D1	UBR5	USP10	USP19	VPS28	VPS37A	ZC3H12A
GO:0006414	translational elongation	9	116	0.0235	ABTB1	EEF1A1	EEF2	EFTUD1	MRPL1	MRPL33	MRPS10	MRPS35	RPL23L
GO:0019439	aromatic compound catabolic process	20	453	0.0235	ACAT1	AFMID	DDX5	DHTKD1	ENTPD8	EPHX1	EXOSC8	GPX1	PABPC1	PGAM1	PNP	RPL14	RPL18A	RPL22	RPL9	RPS11	RQCD1	SUPV3L1	URAD	ZC3H12A
GO:0044085	cellular component biogenesis	71	2556	0.0235	ACAT1	ACTB	ACTN1	ANXA2	APOA1	ARHGEF7	ASPM	ATF1	ATRX	BCL9L	CD40	CFL2	COL1A1	COX15	COX16	DDX56	EFTUD1	EPB41L3	EXOC2	EXOSC8	FBL	FBLN5	GLTSCR2	GNL2	GRHPR	HMGCL	HSD17B8	IMMP1L	IMPDH2	MALSU1	MAPK3	MED6	MRPL1	MTERF3	MX2	MYLK	NDUFA1	NFU1	PDCD10	PIH1D1	PLS3	POP4	PRKAA1	PSMD4	PSMD9
GO:0051234	establishment of localization	107	4248	0.025	ABCB8	ACTB	ACTN1	ALKBH5	ANXA2	APOA1	ARPC1B	ATP5G1	BTF3	CAP1	CAPZB	CD63	CES1	CLDN10	CNIH4	CNN2	COG2	COL1A1	COMMD3	COPB1	COPZ1	COX15	CTSB	DAB2	DEGS1	DENND3	EEF1A1	EEF2	EXOC2	EXOC7	FABP3	FABP6	FAM109A	FBLN5	FTH1	FTL	GGH	GLB1	GLTSCR2	GOLGA7	GSTK1	HMGCL	IGF2	IMMP1L	IMPDH2
GO:0072330	monocarboxylic acid biosynthetic process	12	200	0.0257	ALDH1A2	CBR1	DEGS1	DHTKD1	FA2H	HSD17B8	PGAM1	PRKAA1	PRKAG2	PTGES	SCD	SCP2
GO:0051179	localization	127	5233	0.0267	ABCB8	ACTB	ACTN1	ALKBH5	ANXA2	APOA1	ARL5A	ARPC1B	ASPM	ATP5G1	ATRX	BTF3	CAP1	CAPZB	CCL4	CD63	CEP68	CES1	CLDN10	CNEP1R1	CNIH4	CNN2	COG2	COL1A1	COMMD3	COPB1	COPZ1	COX15	CTSB	CUTA	CYP1B1	DAB2	DEGS1	DENND3	EEF1A1	EEF2	EPB41L3	EXOC2	EXOC7	FABP3	FABP6	FAM109A	FBL	FBLN5	FOXC1
GO:0071702	organic substance transport	59	2040	0.0272	ALKBH5	APOA1	BTF3	CD63	CES1	CNIH4	COG2	COL1A1	COPB1	COPZ1	DAB2	EXOC2	EXOC7	FABP3	FABP6	GLTSCR2	GOLGA7	GSTK1	HMGCL	IMMP1L	MX2	OPTN	PCTP	PNP	PSAP	PTTG1IP	RAB11B	RAB2A	RPL14	RPL18A	RPL22	RPL9	RPS11	SAR1A	SCP2	SEC13	SLC25A12	SLC35B4	SNUPN	SRP14	SRP72	SRSF7	SSR1	SSR2	SYTL2
GO:2000641	regulation of early endosome to late endosome transport	4	18	0.0272	DAB2	MAPK3	MSN	VPS11
GO:0006749	glutathione metabolic process	6	52	0.0281	G6PD	GPX1	GSTK1	GSTM1	HAGH	MGST2
GO:0010033	response to organic substance	76	2815	0.0293	ACAT1	ACTB	ADH5	ALDH1A2	ANXA2	ARPC1B	ATF1	ATRX	CCL4	CD40	CDC5L	CIB1	CNN2	COL1A1	CREB3L3	CTSB	CYP1B1	DDX5	EEF1A1	EEF2	EPHX1	ESD	FABP3	FICD	FOXC1	FUNDC1	G6PD	GGH	GLB1	GNA15	GNPNAT1	HADHA	HAMP	HMGCL	IGF2	IL20RA	IL21R	IL6R	IL7	IMPACT	IMPDH2	IQGAP3	MAPK3	MGST2	MSN
GO:1901568	fatty acid derivative metabolic process	10	148	0.0293	ACAT1	CBR1	CYP1B1	GPX1	HMGCL	MAPK3	MGST2	PTGES	PTGR2	SCD
GO:1903827	regulation of cellular protein localization	20	465	0.0293	ACTB	CIB1	DAB2	LYPLA1	MCRS1	MSN	NF2	OAZ1	PDCD10	PDCD5	PRKAA1	RAB11B	SQSTM1	TPR	UBR5	VPS28	VTI1B	XPO1	YWHAE	ZC3H12A
GO:0051186	cofactor metabolic process	20	467	0.0302	ACAT1	COQ10B	COX15	DHTKD1	G6PD	GGH	GPX1	GSTK1	GSTM1	HAGH	HMGCL	MDH1	MGST2	NFU1	PGAM1	PNP	PRDX1	PRDX3	SCD	TKT
GO:0016999	antibiotic metabolic process	9	124	0.0321	ADH5	ALDH1A1	DHTKD1	ESD	GPX1	IDH3B	MDH1	PRDX1	PRDX3
GO:0000055	ribosomal large subunit export from nucleus	3	8	0.0354	GLTSCR2	XPO1	ZNF593
GO:0010256	endomembrane system organization	16	337	0.0354	ARHGEF7	CNEP1R1	COG2	EPB41L3	FA2H	FAM109A	OPTN	PDCD10	PVRL2	RAB2A	SQSTM1	TMED10	TMED9	VPS11	VPS28	VPS37A
GO:0090316	positive regulation of intracellular protein transport	9	126	0.0354	CIB1	OAZ1	PDCD10	PDCD5	PRKAA1	TPR	UBR5	YWHAE	ZC3H12A
GO:2000643	positive regulation of early endosome to late endosome transport	3	8	0.0354	DAB2	MSN	VPS11
GO:0017144	drug metabolic process	24	622	0.0362	ACAT1	ADH5	ALDH18A1	ALDH1A1	ALDH1A2	ATP5G1	CBR1	CHPT1	COX15	CYP1B1	DHTKD1	ESD	GPX1	HMGCL	IDH3B	MDH1	NDUFA1	OLA1	PGAM1	PRDX1	PRDX3	PRKAG2	SCP2	URAD
GO:0006400	tRNA modification	7	78	0.0367	ELP5	ELP6	MTO1	OSGEPL1	THG1L	THUMPD1	URM1
GO:0055086	nucleobase-containing small molecule metabolic process	25	662	0.0375	ACAT1	ALDH6A1	ATP5G1	COX15	DHTKD1	EFTUD1	ENTPD8	G6PD	GNPNAT1	GPX1	GTPBP1	HMGCL	IMPDH2	MDH1	NDUFA1	NME1	OLA1	PGAM1	PNP	PRKAG2	PRPSAP1	REXO2	SCD	TKT	URAD
GO:0006996	organelle organization	82	3131	0.0382	ACTB	ACTN1	ANXA2	ARHGEF7	ARPC1B	ASPM	ATP5G1	ATRX	CAP1	CAPZB	CEP68	CFL2	CIB1	CNEP1R1	CNN2	COG2	COPS7A	COX16	DNAJB6	EFTUD1	EPB41L3	FAM109A	FAM175A	FBL	FUNDC1	GLTSCR2	GSTK1	HMGCL	IMMP1L	MCRS1	MRRF	MSN	MTERF3	MX2	MYBL1	NDUFA1	NF2	OPTN	PDCD10	PFDN1	PFN2	PIH1D1	PLS3	PRDX3	PRKAA1
GO:0051246	regulation of protein metabolic process	72	2668	0.0382	ABTB1	ACTB	ANXA2	APOA1	ATRX	BCL2L12	CCL4	CD40	CIB1	CNEP1R1	CSNK2A1	DAB2	DCUN1D5	DNAJB6	DUSP7	EBAG9	EEF1A1	EEF2	FXR2	G6PD	GLTSCR2	GPX1	HAMP	IGF2	IL6R	ILF3	IMPACT	IQGAP3	LXN	MALSU1	MAPK3	MSN	MYEOV2	NELFE	NF2	NRD1	OAZ1	PABPC1	PDCD10	PDCD5	PFN2	PIH1D1	PRDX1	PRDX3	PRKAA1
GO:0006810	transport	103	4130	0.0383	ABCB8	ACTB	ACTN1	ALKBH5	ANXA2	APOA1	ARPC1B	ATP5G1	BTF3	CAP1	CAPZB	CD63	CES1	CLDN10	CNIH4	CNN2	COG2	COL1A1	COMMD3	COPB1	COPZ1	COX15	CTSB	DAB2	DEGS1	DENND3	EEF1A1	EEF2	EXOC2	EXOC7	FABP3	FABP6	FAM109A	FBLN5	FTH1	FTL	GGH	GLB1	GLTSCR2	GOLGA7	GSTK1	HMGCL	IGF2	IMMP1L	IMPDH2
GO:0044249	cellular biosynthetic process	112	4567	0.0383	ABTB1	ACAT1	ACP6	ALDH18A1	ALDH1A2	APOA1	ATF1	ATP5G1	ATRX	BCL9L	BTF3	CBR1	CDC5L	CHPT1	CINP	COMMD2	COMMD3	COQ10B	COX15	CREB3L3	CSNK2A1	CYP1B1	DDX5	DEGS1	DHTKD1	DIBD1	EEF1A1	EEF2	EFTUD1	EIF1AD	ELP5	ELP6	ENTPD8	ESD	FA2H	FOXC1	GNPNAT1	GOLGA7	GPX1	GSTK1	GSTM1	HAGH	HBP1	HMGCL	HOXD3
GO:0044267	cellular protein metabolic process	92	3603	0.0383	ABTB1	ACTB	ADCK2	ADH5	ANAPC16	ANAPC7	APOA1	COPS7A	CSNK2A1	CTSB	CUL2	DCAF11	DCUN1D5	DENND3	DIBD1	DUSP7	EEF1A1	EEF2	EFTUD1	EIF1AD	FAM175A	FBL	FBXL6	FICD	GOLGA7	GPX1	IGF2	ILF3	IMMP1L	IQGAP3	LYPLA1	MAPK3	MCRS1	MKRN2	MRPL1	MRPL33	MRPS10	MRPS35	MRRF	MYLK	NARS	NGLY1	OSTC	PABPC1	PCMT1
GO:1901685	glutathione derivative metabolic process	4	21	0.0383	ESD	GSTK1	GSTM1	MGST2
GO:1901687	glutathione derivative biosynthetic process	4	21	0.0383	ESD	GSTK1	GSTM1	MGST2
GO:0006633	fatty acid biosynthetic process	8	104	0.0386	CBR1	DEGS1	FA2H	HSD17B8	PRKAA1	PRKAG2	PTGES	SCD
GO:1901361	organic cyclic compound catabolic process	20	484	0.0397	ACAT1	AFMID	ALDH6A1	DDX5	DHTKD1	ENTPD8	EXOSC8	GPX1	PABPC1	PGAM1	PNP	RPL14	RPL18A	RPL22	RPL9	RPS11	RQCD1	SUPV3L1	URAD	ZC3H12A
GO:0090150	establishment of protein localization to membrane	12	217	0.0398	GOLGA7	OPTN	RAB11B	RPL14	RPL18A	RPL22	RPL9	RPS11	SRP14	SRP72	SSR1	SSR2
GO:0044255	cellular lipid metabolic process	32	946	0.0421	ACAT1	ACP6	ADH5	ALDH1A1	ALDH1A2	APOA1	CBR1	CES1	CHPT1	CYP1B1	DEGS1	DIBD1	FA2H	FABP3	FABP6	GLB1	GPX1	HADHA	HSD17B8	IMPA1	LYPLA1	MAPK3	MGST2	NAGA	PCTP	PRKAA1	PRKAG2	PSAP	PTGES	PTGR2	SCD	SCP2
GO:0010035	response to inorganic substance	20	491	0.0457	ATF1	ATRX	COL1A1	CUTA	CYP1B1	EEF2	G6PD	GGH	GPX1	HAMP	IMPACT	MAPK3	PDCD10	PRDX1	PRDX3	PRKAA1	PTGES	SLC25A12	SUMO1	ZC3H12A
GO:0031056	regulation of histone modification	9	134	0.0457	ATRX	IGF2	MAPK3	NELFE	PIH1D1	RTF1	SETD7	UBE2B	UBR5
GO:1902275	regulation of chromatin organization	10	162	0.0457	ATRX	IGF2	MAPK3	NELFE	PIH1D1	RTF1	SETD7	TPR	UBE2B	UBR5
GO:0006805	xenobiotic metabolic process	8	108	0.0458	ACY1	AKR7A3	CES1	CYP1B1	EPHX1	GSTM1	MGST2	NAT1
GO:0006364	rRNA processing	11	192	0.0462	DDX56	EXOSC8	FBL	MRPL1	PIH1D1	POP4	RCL1	RPL14	SBDS	THUMPD1	WBSCR22
GO:0044282	small molecule catabolic process	17	388	0.0477	ACAT1	ADH5	AFMID	ALDH1A1	ALDH6A1	ENTPD8	ESD	GLB1	HADHA	HAGH	HMGCL	IMPA1	PGAM1	PNP	SCP2	TXN2	URAD
GO:1901565	organonitrogen compound catabolic process	32	958	0.0486	ABTB1	ACAT1	AFMID	ALDH6A1	ANAPC16	ANAPC7	ANXA2	CTSB	CUL2	DENND3	GLB1	GPX1	HMGCL	LYPLA1	NAGA	NGLY1	PNP	PSMB7	PSMC3	PSMD4	PSMD9	RMND5B	SQSTM1	TXN2	UBE2B	UBE2D1	UBR5	URAD	USP10	USP19	VPS28	VPS37A
GO:0018158	protein oxidation	3	10	0.0496	APOA1	GPX1	PRDX3
GO:0034660	ncRNA metabolic process	20	497	0.0496	DDX56	ELP5	ELP6	EXOSC8	FBL	MRPL1	MTO1	MYBL1	NARS	OSGEPL1	PIH1D1	POLR2F	POP4	RCL1	RPL14	SBDS	THG1L	THUMPD1	URM1	WBSCR22
GO:0046185	aldehyde catabolic process	3	10	0.0496	ADH5	ESD	HAGH
[truncated: 264 more columns]
